# Supplementary material for: Genome-wide association meta-analysis for early age-related macular degeneration highlights novel loci and insights for advanced disease
Source: BMC Med Genomics. 2020 Aug 26;13:120. doi: 10.1186/s12920-020-00760-7 (PMC7449002; doi:10.1186/s12920-020-00760-7)
Supplement: Supplementary file 1 — Additional file 1: Supplementary Tables. [file 12920_2020_760_MOESM1_ESM.xlsx]

## Sheet: S1. Study descriptives
Supplementary Table 1. Study descriptives, information, references and acknowledgements.
Study Short name	Ncases	Ncontrols	mean AGE	min AGE	max AGE	Lambda GC	Full Study name	Study design	Ethnicity	Sample QC Exclusions	Definition of Early AMD	References
ARIC	362	5256	53.65	44	65	1.01	The Atherosclerosis Risk in Communities Study	Population-based cohort study	mixed	1) Ancestry not European 2) late AMD 3) ungradable fundus images 4) Relatedness 3rd degree or closer	Pigmentary changes in the RPE or >5 drusen >63μm in diameter and age≥50 years (at first diagnosis)	Hubbard LD, Brothers RJ, King WN, Clegg LX, Klein R, Cooper LS, Sharrett AR, Davis MD, Cai J. Methods for evaluation of retinal microvascular abnormalities associated with hypertension/sclerosis in the Atherosclerosis Risk in Communities Study. Ophthalmology. 1999 Dec;106(12):2269-80. PubMed PMID: 10599656.
AUGUR	138	771	77.23	70.25	95.03	1.01	Age-related diseases: Understanding Genetic and non-genetic influences - a study at the University of Regensburg	Prospective study in the mobile elderly general population	European-ancestry	1) Missing phenotype 2) Relatedness 2nd degree or closer 3) Sex mismatch 4) Gonosomal aberation 5) Excess of Heterocygosity 6) Low callrate (<=98.5%) 7) Late AMD	Mild, moderate or severe early AMD (no late AMD) according to the Three Continent AMD Consortium Severity Scale, described in Klein et al. 2014.	Stark, K et al. The German AugUR study: study protocol of a prospective study to investigate chronic diseases in the elderly. BMC Geriatr. 2015 Oct 21;15:130. PMID: 26489512 / Brandl et al. On the impact of different approaches to classify age-related macular degeneration: Results from the German AugUR study. Sci. Rep. 2018 Jun 6;8(1):8675. PubMed PMID: 29875478
CHS	222	1016	72.9	65	100	1.01	Cardiovascular Health Study	prospective, population-based longitudinal study	mixed	1) Ancestry not European 2) late AMD 3) ungradable fundus images 4) Relatedness 3rd degree or closer	Pigmentary changes in the RPE or >5 drusen >63μm in diameter and age≥50 years (at first diagnosis)	Klein R, Klein BE, Marino EK, Kuller LH, Furberg C, Burke GL, Hubbard LD. Early age-related maculopathy in the cardiovascular health study. Ophthalmology. 2003 Jan;110(1):25-33. PubMed PMID: 12511342.
GHS-1	395	1937	54.73	35	74	1.01	Gutenberg Health Study	Population-based cohort study	European-ancestry	1) Missing phenotype 2) late AMD	Early AMD (1a, 1b, 2a, 2b, 3). Based on Rotterdam Eye Study classification, described in Korb et al. 2014.	Korb CA et al. Prevalence of age-related macular degeneration in a large European cohort: results from the population-based Gutenberg Health Study. Graefe's archive for clinical and experimental ophthalmology. 2014;252(9):1403-11. doi: 10.1007/s00417-014-2591-9. PubMed PMID: 24566902. Höhn R et al. The Ophthalmic Branch of the Gutenberg Health Study: Study Design, Cohort Profile and Self-Reported…
GHS-2	117	703	53.19	36	74	1.01	Gutenberg Health Study	Population-based cohort study	European-ancestry	1) Missing phenotype 2) late AMD	Early AMD (1a, 1b, 2a, 2b, 3). Based on Rotterdam Eye Study classification, described in Korb et al. 2014.	Korb CA et al. Prevalence of age-related macular degeneration in a large European cohort: results from the population-based Gutenberg Health Study. Graefe's archive for clinical and experimental ophthalmology. 2014;252(9):1403-11. doi: 10.1007/s00417-014-2591-9. PubMed PMID: 24566902. Höhn R et al. The Ophthalmic Branch of the Gutenberg Health Study: Study Design, Cohort Profile and Self-Reported…
IAMDGC	6671	17856	71.68	16	102	1.04	International AMD Genomics Consortium	Case-control study	mixed	1) Relatedness 3rd degree or closer 2) Sex mismatch 3) Genotype callrate <98.5% 4) Ancestry not European 5) late AMD	Pigmentary changes in the RPE or >5 drusen >63μm in diameter and age≥50 years (at first diagnosis)	Fritsche LG, Igl W, Bailey JN, Grassmann F, Sengupta S, Bragg-Gresham JL, Burdon KP, Hebbring SJ, Wen C, Gorski M, Kim IK, Cho D, Zack D, Souied E, Scholl HP, Bala E, Lee KE, Hunter DJ, Sardell RJ, Mitchell P, Merriam JE, Cipriani V, Hoffman JD, Schick T, Lechanteur YT, Guymer RH, Johnson MP, Jiang Y, Stanton CM, Buitendijk GH, Zhan X, Kwong AM, Boleda A, Brooks M, Gieser L, Ratnapriya R, Branham…
KORA S4	240	2023	47.52	25	74	1	Cooperative Health Research in the Region of Augsburg, KOoperative Gesundheitsforschung in der Region Augsburg	Population-based cohort study	White Europeans	1) All with German passport 2) Sample call rate > 97% 3) Sex mismatch 4) 5SD from mean heterozygosity rate 5) late AMD 6) comparison with other genotyping of the same individuals (Metabochip, Exome, Omni) 7) Relatedness 3rd degree or closer	AREDS 9-step, described in Davis et al. 2005	Wichmann HE, Gieger C, Illig T; MONICA/KORA Study Group. KORA-gen--resource for population genetics, controls and a broad spectrum of disease phenotypes. Gesundheitswesen 2005; 67 Suppl 1: S26-30.
LIFE-Adult	1764	3895	56.9	19.3	80	1.01	Leipzig Research Centre for Civilization Based Diseases - LIFE Adult population-based study, city of Leipzig, Germany	Population-based cohort study	European-ancestry	1) Missing phenotype 2) late AMD 3) Sex mismatch 4) duplicated sample or unresolved relatedness 5) Low callrate (<=97%)	Mild, moderate or severe early AMD (no late AMD) according to the Three Continent AMD Consortium Severity Scale, described in Klein et al. 2014.	Loeffler M, Engel C, Ahnert P, Alfermann D, Arelin K, Baber R, Beutner F, Binder H, Brähler E, Burkhardt R, Ceglarek U, Enzenbach C, Fuchs M, Glaesmer H, Girlich F, Hagendorff A, Häntzsch M, Hegerl U, Henger S, Hensch T, Hinz A, Holzendorf V, Husser D, Kersting A, Kiel A, Kirsten T, Kratzsch J, Krohn K, Luck T, Melzer S, Netto J, Nüchter M, Raschpichler M, Rauscher FG, Riedel-Heller SG, Sander C,…
NICOLA-EUR	506	1777	63.36	40	93	1	Northern Ireland Cohort for Longitudinal Study of Ageing	Population-based cohort study	European-ancestry	1) sample call rate <95% 2) PCA outliers 3) Sex mismatch 4) heterozygosity +/-3 IQR from median 5) relatedness 2nd degree or closer 6) late AMD 6) missing phenotypes 7) Hardy-Weinberg p>10-6 8) SNP call rate ≥98% 9) Remove monomorphic variants after imputation	Beckman Clinical Classification , described in Ferris et al. 2013. Bivariate 0-1 vs 2-3, all stage 4 removed and all vitelliform removed.	Graham KW, Chakravarthy U, Hogg RE, Muldrew KA, Young IS, Kee F. Identifying features of early and late age-related macular degeneration: A Comparison of multicolor versus traditional color fundus photography. Retina 2017; Aug 22: 1-8.
UKBB	3105	54697	57.5	40	74.3	1.01	UK Biobank	Prospective cohort study	mixed	1) Exclusions based on missing rate >5% 2) Exclusions based on heterozygosity 3) Checks for batch effects 4) Sex mismatch 5) Ancestry not white European (self-report) 6) Relatedness 3rd degree or closer 7) late AMD	AREDS 9-step, described in Davis et al. 2005 (automated grading)	Bycroft C, Freeman C, Petkova D, Band G, Elliott LT, Sharp K, Motyer A, Vukcevic D, Delaneau O, O'Connell J, Cortes A, Welsh S, Young A, Effingham M, McVean G, Leslie S, Allen N, Donnelly P, Marchini J. The UK Biobank resource with deep phenotyping and genomic data. Nature. 2018 Oct;562(7726):203-209. doi: 10.1038/s41586-018-0579-z. Epub 2018 Oct 10. PubMed PMID: 30305743.
WHI	514	1283	68.1	57	79	1.02	Women's Health Initiative	Population-based cohort study	mixed	1) Ancestry not European 2) late AMD 3) ungradable fundus images 4) age < 65 years 5) Relatedness 3rd degree or closer	Pigmentary changes in the RPE or >5 drusen >63μm in diameter and age≥50 years (at first diagnosis)	Haan MN, Klein R, Klein BE, Deng Y, Blythe LK, Seddon JM, Musch DC, Kuller LH, Hyman LG, Wallace RB. Hormone therapy and age-related macular degeneration: the Women's Health Initiative Sight Exam Study. Arch Ophthalmol. 2006 Jul;124(7):988-92. PubMed PMID: 16832022.
Total	14034	91214

## Sheet: S2. Study genotyping
Supplementary Table 2. Information about study genotyping and imputation.
Cohort	Genotyping Array	Phasing software	Imputation software	Reference panel
ARIC	mixed (see dbGAP: phs000090.v5.p1)	NA	NA	NA
AUGUR	Illumina Infinium® Global Screening Array 24	ShapeIT v2.r837	Minimac3 Version 2.0.1	1000 Genomes Project Phase III, version 5
CHS	mixed (see dbGAP: phs000287.v6.p1)	SHAPEIT2	IMPUTE2	1000 Genomes Project Phase III, version 5
GHS-1	Affymetrix Genome-Wide Human SNP 6.0	Eagle v2.3	Minimac (Michigan imputation server)	Haplotype Reference Consortium release 1
GHS-2	Affymetrix Genome-Wide Human SNP 6.0	Eagle v2.3	Minimac (Michigan imputation server)	Haplotype Reference Consortium release 1
IAMDGC	Customized Illumina HumanCoreExome array	SHAPEIT2	Minimac	1000 Genomes Project Phase I, version 3
KORA S4	Affymetrix Axiom	SHAPEIT2	IMPUTE v2.3.0	1000 Genomes Project Phase I, version 3
LIFE-Adult	Affymetrix Axiom CEU1	ShapeIT v2.r900	IMPUTE2 v2.3.2	1000 Genomes Project Phase III, version 5
NICOLA-EUR	Infinium CoreExome-24 v1.1	Eagle v2.3	Minimac3 (Michigan imputation server)	1000 Genomes Project Phase III, version 5
UKBB	Affymetrix UK BiLEVE Axiom Array, UK Biobank Axiom Array	ShapeIT v3	IMPUTE4	Haplotype Reference Consortium, UK 10K, 1000 Genomes phase 3 version 5
WHI	mixed (see dbGAP: phs000746.v2.p3)	Beagle	Minimac	1000 Genomes Project Phase I, version 3

## Sheet: S3. Contingency table
Table S3. Contingency table of manual (rows, three-continent AMD consortium severity scale collapsed to NoAMD, Early AMD, late AMD) and automated (columns) worse-eye AMD classification in validation data from UKBB BL (n=2013). Shown are absolute numbers and fractions of "correct" or "wrong" automated classifications given the manual classification (percentages sum up to 100% per row). If a classi…
	Automated
Manual 3CC	NoAMD	Early	Late	Ungradable	All
NoAMD	1165 (88%)	69 (5.2%)	54 (4.1%)	36 (2.7%)	1324
Early	62 (26.8%)	133 (57.6%)	27 (11.7%)	9 (3.9%)	231
Late	2 (2.7%)	25 (33.3%)	45 (60%)	3 (4%)	75
Ungradable	67 (17.5%)	14 (3.7%)	45 (11.7%)	257 (67.1%)	383
All	1296	241	171	305	2013

## Sheet: S4. Automated AMD
Table S4. Comparison of automated worse-eye AMD classification with Self-report AMD and ICD-10 AMD (n=55.475 from UKBB BL with at least one fundus image at BL).
	AMD Self-report				AMD ICD-10
Automated classification	0	1	NA	Sum	0	1	NA	Sum
Ungradable	6629	105	1311	8045	7998	47	0	8045
NoAMD	39426	269	4246	43941	43817	124	0	43941
Early	1916	139	317	2372	2339	33	0	2372
Late	772	95	250	1117	1091	26	0	1117
Sum	48743	608	6124	55475	55245	230	0	55475

## Sheet: S5. Heterogeneity
Supplementary Table 5. Between-study heterogeneity. The table shows between-study heterogeneity (I-Squared and heterogeneity P value based on a chi-squared test) for the lead variants in the 10 identified early AMD loci. We calculated heterogeneity statistics based on the original meta-analysis and also based on the individual leave-one-study-out meta-analyses.
				Original		no ARIC		no AugUR		no CHS		no GHS1		no GHS2		no IAMDGC		no KORA		no Life-Adult		no NICOLA		no UKBB
	rsid	Gene	nStudies	HetI2	HetP	HetI2	HetP	HetI2	HetP	HetI2	HetP	HetI2	HetP	HetI2	HetP	HetI2	HetP	HetI2	HetP	HetI2	HetP	HetI2	HetP	HetI2	HetP
	rs4844620	CD46	11	59.8	0.005565	45.4	0.05768	63.4	0.003447	52.8	0.02455	60.4	0.006866	62.9	0.00391	56.4	0.01444	59.4	0.008304	59.9	0.007592	62.8	0.00397	63.8	0.003099
	rs621313	TYR	11	42.6	0.06532	38.4	0.1021	45.2	0.05872	37.2	0.1113	48.1	0.04349	44.9	0.0605	48.3	0.04247	46.7	0.05034	22.2	0.239	48.2	0.04306	30.6	0.164
	rs13278062	TNFRSF10A	11	0	0.8157	0	0.8018	0	0.7729	0	0.8869	0	0.867	0	0.786	0	0.756	0	0.7405	0	0.7445	0	0.8288	0	0.7986
	rs943080	VEGFA	10	10.8	0.3429	0	0.5509	20	0.2647	19.9	0.2656	0	0.7047	13.9	0.3187	20.6	0.2594	17.1	0.2903	19.3	0.2713	13.8	0.3193	20.7	0.2587
	rs547154	C2	11	67.3	0.0006959	70.5	0.0003546	70.4	0.0003746	70.5	0.0003586	69.5	0.0005349	69.3	0.0005626	42.2	0.07625	70.1	0.0004196	68.5	0.0007596	61.1	0.00592	44.4	0.06291
	rs11569415	C3	8	83.9	2.628e-07	83.9	2.628e-07	84.5	8.467e-07	86.2	9.17e-08	83.9	2.628e-07	83.9	2.628e-07	6.2	0.3801	86.2	9.57e-08	85.8	1.722e-07	86.1	1.095e-07	67.3	0.005438
	rs5817082	CETP	7	76.2	0.000306	76.2	0.000306	79.2	0.0002094	80.2	0.0001265	76.2	0.000306	76.2	0.000306	69.4	0.005947	77.4	0.0004899	32.1	0.195	80.1	0.0001337	79.6	0.0001724
	rs6857	APOE/TOMM40/PVRL2	7	46.2	0.08403	46.2	0.08403	48.4	0.0845	53.6	0.05626	46.2	0.08403	46.2	0.08403	0	0.6151	55	0.04908	51.9	0.0648	50	0.0751	15.9	0.3114
	rs4658046	CFH	11	94	9.007e-31	94.5	7.255e-31	94.5	8.242e-31	94.6	2.018e-31	94.5	1.65e-30	94.6	2.664e-31	82.3	7.803e-08	94.6	4.143e-31	94.6	2.532e-31	94.2	5.29e-29	85.2	9.738e-10
	rs3750847	ARMS2/HTRA1	11	79.7	3.814e-07	81.3	2.395e-07	76.9	1.134e-05	81.4	2.214e-07	79.3	1.72e-06	81.6	1.767e-07	60.3	0.00699	80.6	4.872e-07	78.1	4.79e-06	80.5	5.411e-07	79.4	1.596e-06

## Sheet: S6. Credible Variants
Supplementary Table 6. Credible set variants (credible interval >95%) for the two novel AMD loci. Abbreviations: SE = Standard error from meta-analysis (double GC corrected); P = P-values from meta-analysis (double GC corrected); PPA = Posterior Probablities of Association; CI95 = variant in 95% credible interval; dfstudy= number of contributing studies, EA=Effect allele, OA = Other allele, Beta …
	Locus	rsid	chr	pos [hg19]	EA	OA	EAF	Beta	SE	P	n.cases	n.controls	n-eff	dfstudy	PPA	CI95
	CD46	rs4844620	1	207980901	a	g	0.2135	-0.0949	0.01742	4.672e-08	14031	91179	44189.8	11	0.233863	1
	CD46	rs4844390	1	207934849	a	g	0.7804	0.0927	0.01732	8.52e-08	13518	89914	42728.2	10	0.139585	1
	CD46	rs2761437	1	207923081	a	g	0.22	-0.0906	0.01701	1.051e-07	14033	91210	44198.9	11	0.121548	1
	CD46	rs2724374	1	207941191	t	g	0.78	0.0903	0.01701	1.198e-07	14034	91195	44201.7	11	0.110667	1
	CD46	rs4844393	1	207994429	t	c	0.7724	0.0916	0.01732	1.233e-07	13483	89278	42593.9	10	0.0995613	1
	CD46	rs2796265	1	207920788	t	c	0.7793	0.0907	0.01732	1.599e-07	13519	89931	42731.8	10	0.0757401	1
	CD46	rs2724384	1	207930203	a	g	0.7797	0.0905	0.01732	1.693e-07	13520	89916	42733.9	10	0.0713005	1
	CD46	rs2724387	1	207932617	t	g	0.4018	-0.0698	0.0144	1.283e-06	14031	91193	44192	11	0.0106277	1
	CD46	rs7541230	1	207957555	t	c	0.6676	0.0716	0.0149	1.534e-06	13518	89896	42726.6	10	0.00868392	1
	CD46	rs10449303	1	207961058	a	g	0.6	0.0687	0.0144	1.852e-06	14027	91183	44177.9	11	0.00736038	1
	CD46	rs4844392	1	207991209	c	g	0.7802	0.0825	0.01732	1.877e-06	13672	85949	42846.6	10	0.00710005	1
	CD46	rs11118612	1	207979577	a	t	0.2206	-0.0837	0.01762	1.928e-06	13156	84666	41373.3	9	0.00667443	1
	CD46	rs2761434	1	207917499	a	g	0.2195	-0.0819	0.01732	2.348e-06	13669	85939	42837.2	10	0.00602364	1
	CD46	rs2724360	1	207943158	t	c	0.7802	0.0818	0.01732	2.385e-06	13672	85951	42846.8	10	0.00586151	1
	CD46	rs4844621	1	208030303	a	g	0.7615	0.0788	0.01671	2.462e-06	13512	89905	42709.6	10	0.0056677	1
	CD46	rs56075814	1	207975949	t	c	0.7795	0.0829	0.01762	2.573e-06	13156	84667	41373.4	9	0.00538511	1
	CD46	rs2796283	1	207978732	a	g	0.4013	-0.0691	0.0147	2.478e-06	13518	89928	42728.8	10	0.00527978	1
	CD46	rs11118580	1	207959070	t	c	0.7811	0.0825	0.01762	2.902e-06	13154	84658	41366.9	9	0.00484084	1
	CD46	rs66532523	1	207983745	a	c	0.7793	0.0825	0.01762	2.753e-06	13157	84666	41376	9	0.00484084	1
	CD46	rs2466572	1	207934487	a	c	0.2204	-0.0819	0.01762	3.315e-06	13158	84672	41379.4	9	0.0041298	1
	CD46	rs1474742	1	207976666	a	c	0.4009	-0.0683	0.0147	3.226e-06	13518	89919	42728.4	10	0.00409409	1
	CD46	rs6657476	1	207960104	t	g	0.2191	-0.0804	0.01732	3.516e-06	13671	85951	42844.2	10	0.00401452	1
	CD46	rs1962149	1	207956559	a	g	0.4016	-0.068	0.0147	3.478e-06	13514	89884	42713.3	10	0.0037245	1
	TYR	rs681820	11	88615547	a	g	0.3477	-0.0682	0.0153	8.39e-06	13671	85954	42844.5	10	0.0335663	1
	TYR	rs316086	11	88584160	a	c	0.3306	-0.0656	0.0149	1.008e-05	13844	88433	43490.7	11	0.0263275	1
	TYR	rs6483414	11	88477214	t	c	0.3517	-0.0652	0.0149	1.28e-05	13671	85958	42845.1	10	0.023401	1
	TYR	rs568109	11	88599914	a	t	0.674	0.0654	0.015	1.269e-05	13672	85958	42847.8	10	0.0218368	1
	TYR	rs316083	11	88604170	a	g	0.6737	0.0649	0.015	1.51e-05	13672	85958	42847.8	10	0.0188935	1
	TYR	rs655869	11	88617288	a	g	0.3343	-0.0647	0.015	1.554e-05	13671	85954	42844.5	10	0.017836	1
	TYR	rs682290	11	88615667	t	c	0.6657	0.0645	0.015	1.676e-05	13671	85954	42844.5	10	0.0168407	1
	TYR	rs643566	11	88575037	a	g	0.3329	-0.0653	0.0152	1.8e-05	13157	84665	41375.9	9	0.0165574	1
	TYR	rs12799111	11	88478226	a	g	0.3496	-0.0652	0.0152	1.725e-05	13157	84675	41377.1	9	0.0160963	1
	TYR	rs589675	11	88616758	a	g	0.333	-0.0641	0.015	1.89e-05	13671	85954	42844.5	10	0.0150216	1
	TYR	rs591893	11	88617341	t	c	0.666	0.0653	0.0153	1.934e-05	13671	85954	42844.5	10	0.0146816	1
	TYR	rs643304	11	88581339	t	c	0.3277	-0.064	0.015	1.976e-05	13672	85955	42847.4	10	0.0146	1
	TYR	rs632604	11	88615165	t	c	0.6661	0.0652	0.0153	1.957e-05	13671	85954	42844.5	10	0.0142781	1
	TYR	rs652659	11	88599826	a	g	0.3262	-0.0639	0.015	2.047e-05	13513	89797	42707.8	10	0.0141908	1
	TYR	rs1532547	11	88475938	a	g	0.3499	-0.0634	0.0149	2.172e-05	13517	89926	42726.1	10	0.0138939	1
	TYR	rs634279	11	88575159	a	t	0.6741	0.0649	0.0153	2.168e-05	13672	85955	42847.4	10	0.013136	1
	TYR	rs316085	11	88593326	c	g	0.3269	-0.0648	0.0153	2.151e-05	13158	84675	41379.8	9	0.0127771	1
	TYR	rs10437581	11	88616875	a	c	0.3327	-0.0633	0.015	2.393e-05	13671	85954	42844.5	10	0.0119771	1
	TYR	11:88478481_ACCTCAG_A	11	88478481	a	acctcag	0.6492	0.0654	0.0155	2.537e-05	12646	82035	39666.2	7	0.0119445	1
	TYR	rs6483415	11	88477337	t	g	0.3511	-0.0641	0.0152	2.473e-05	13157	84675	41377.1	9	0.0118317	1
	TYR	rs6483417	11	88477352	a	t	0.3511	-0.0641	0.0152	2.473e-05	13157	84675	41377.1	9	0.0118317	1
	TYR	rs1903844	11	88472369	t	c	0.6466	0.0628	0.0149	2.526e-05	13514	89891	42714.9	10	0.0117156	1
	TYR	rs1903845	11	88472482	t	c	0.3532	-0.0627	0.0149	2.625e-05	13514	89904	42715.3	10	0.0113891	1
	TYR	rs61902997	11	88591918	t	c	0.6722	0.0643	0.0153	2.653e-05	13672	85955	42847.4	10	0.0111315	1
	TYR	rs35158314	11	88478548	a	at	0.3511	-0.0648	0.0155	2.999e-05	12646	82034	39666.1	7	0.0101522	1
	TYR	rs614116	11	88586850	a	g	0.6722	0.0639	0.0153	2.795e-05	13158	84672	41379.4	9	0.00997668	1
	TYR	rs12295166	11	88976157	t	c	0.6215	0.0642	0.0154	2.909e-05	13662	85902	42813.6	10	0.00966367	1
	TYR	rs11018488	11	88861590	a	t	0.6347	0.0658	0.01581	3.309e-05	13645	85850	42761.1	10	0.00938956	1
	TYR	rs316087	11	88583978	a	t	0.3276	-0.0635	0.0153	3.149e-05	13158	84672	41379.4	9	0.00894776	1
	TYR	rs10831517	11	88574834	a	g	0.3252	-0.0647	0.01561	3.301e-05	13158	84672	41379.4	9	0.00874423	1
	TYR	rs36113798	11	88815311	a	at	0.6374	-0.0647	0.01561	3.403e-05	12646	82030	39665.6	7	0.00874423	1
	TYR	rs7925102	11	88844060	a	g	0.6669	-0.0705	0.01701	3.57e-05	13155	84669	41371	9	0.0087385	1
	TYR	rs11018464	11	88821114	c	g	0.3238	0.0634	0.0153	3.509e-05	13672	85950	42846.7	10	0.00870849	1
	TYR	rs653421	11	88606887	t	c	0.6749	0.0645	0.01561	3.563e-05	13158	84675	41379.8	9	0.00829267	1
	TYR	rs645327	11	88588786	t	c	0.671	0.0618	0.015	3.792e-05	13517	89914	42723.5	10	0.00789317	1
	TYR	rs10830206	11	88816137	a	t	0.3572	0.0617	0.015	4.046e-05	13671	85957	42844.9	10	0.00767949	1
	TYR	rs11021644	11	88608787	c	g	0.3246	-0.064	0.01561	4.092e-05	13158	84675	41379.8	9	0.00726839	1
	TYR	rs61903389	11	88828429	a	t	0.3576	-0.0663	0.01621	4.127e-05	13133	84572	41299.2	9	0.00698053	1
	TYR	rs7941957	11	88830751	a	g	0.6406	-0.0612	0.0151	4.771e-05	13672	85956	42847.5	10	0.00600217	1
	TYR	rs10160510	11	88614324	a	t	0.6859	0.0617	0.0153	5.879e-05	13669	85946	42838.1	10	0.00552924	1
	TYR	rs3862368	11	88529474	a	c	0.3242	-0.0629	0.01561	5.409e-05	13157	84672	41376.8	9	0.00545812	1
	TYR	rs11018467	11	88825663	t	g	0.356	0.0613	0.0153	6.359e-05	13158	84672	41379.4	9	0.00497767	1
	TYR	rs12804807	11	88842024	t	c	0.6738	-0.0624	0.01561	6.534e-05	13156	84665	41373.2	9	0.00479969	1
	TYR	rs11018458	11	88815760	a	g	0.6753	-0.0611	0.0153	6.581e-05	13671	85948	42843.8	10	0.00472409	1
	TYR	rs7944714	11	88830495	t	c	0.6381	-0.0611	0.0153	6.839e-05	13158	84673	41379.6	9	0.00472409	1
	TYR	rs1942490	11	88824176	t	c	0.3583	0.0599	0.015	6.93e-05	13671	85957	42844.9	10	0.00472162	1
	TYR	rs623863	11	88608915	a	g	0.3455	-0.0593	0.0149	6.996e-05	13672	85957	42847.6	10	0.00447481	1
	TYR	rs1042602	11	88911696	a	c	0.3742	-0.0589	0.0148	6.571e-05	13672	85958	42847.8	10	0.00447238	1
	TYR	rs659197	11	88600814	a	g	0.3456	-0.0585	0.0147	6.643e-05	14033	91211	44198.9	11	0.00446993	1
	TYR	rs11018439	11	88775561	t	c	0.3484	-0.0633	0.01591	6.787e-05	13645	85859	42762.2	10	0.00445285	1
	TYR	rs12363510	11	88865114	a	g	0.6725	-0.0621	0.01561	7.228e-05	13671	85951	42844.2	10	0.00444558	1
	TYR	rs12285584	11	88935088	t	c	0.3727	-0.0608	0.0153	7.022e-05	13154	84664	41367.6	9	0.00436913	1
	TYR	rs12279922	11	88551984	t	c	0.6728	0.0596	0.015	7.004e-05	13672	85958	42847.8	10	0.00436006	1
	TYR	rs4601783	11	88978545	a	g	0.5181	-0.0579	0.0146	6.973e-05	13156	84654	41371.7	9	0.00423083	1
	TYR	rs765785654	11	88577699	ct	c	0.3804	-0.0602	0.0152	7.669e-05	12645	82032	39663.2	7	0.00414408	1
	TYR	rs200237838	11	88789099	cag	c	0.3562	-0.0645	0.01631	7.549e-05	12623	81949	39593.2	7	0.00404849	1
	TYR	rs61903387	11	88809812	t	c	0.4029	-0.0612	0.0155	8.069e-05	13647	85832	42764.2	10	0.00394985	1
	TYR	rs9665832	11	88834258	a	g	0.3237	0.0616	0.01561	7.981e-05	13158	84666	41378.7	9	0.00391572	1
	TYR	rs4121733	11	88836328	t	c	0.324	0.0627	0.01591	8.176e-05	13157	84665	41375.9	9	0.00383517	1
	TYR	rs7127487	11	88814870	a	g	0.6404	-0.0599	0.0152	7.803e-05	13450	84942	42119	9	0.00383323	1
	TYR	rs11018468	11	88826626	a	c	0.6757	-0.0615	0.01561	8.15e-05	13157	84666	41376	9	0.00381805	1
	TYR	rs12271760	11	88472271	a	t	0.3243	-0.0602	0.0153	8.337e-05	13666	85939	42829.1	10	0.00374153	1
	TYR	rs536874	11	88617894	a	g	0.6468	0.0586	0.0149	8.365e-05	13671	85955	42844.7	10	0.0037158	1
	TYR	rs592381	11	88617227	a	g	0.3529	-0.0585	0.0149	8.39e-05	13671	85954	42844.5	10	0.00361908	1
	TYR	rs3862370	11	88532011	a	c	0.6718	0.0624	0.01591	8.364e-05	13657	85900	42799.9	10	0.00356114	1
	TYR	rs1499189	11	88515738	t	g	0.3254	-0.06	0.0153	8.725e-05	13671	85952	42844.3	10	0.00355426	1
	TYR	rs67346219	11	88798185	a	g	0.3228	0.06	0.0153	8.584e-05	13672	85955	42847.4	10	0.00355426	1
	TYR	rs12577012	11	88799517	c	g	0.3242	0.06	0.0153	8.647e-05	13672	85953	42847.1	10	0.00355426	1
	TYR	rs35790407	11	88480235	a	c	0.3163	-0.0611	0.01561	8.915e-05	13156	84662	41372.8	9	0.00345255	1
	TYR	rs113279829	11	88845892	t	c	0.4866	0.0579	0.0148	9.377e-05	13144	84648	41338.5	9	0.00342569	1
	TYR	rs11018471	11	88831103	a	g	0.3375	0.0596	0.0153	0.0001001	13670	85953	42841.7	10	0.00320902	1
	TYR	rs11021132	11	88472070	a	g	0.3778	-0.0572	0.0147	9.93e-05	13513	89889	42710.3	10	0.00315613	1
	TYR	rs4397857	11	88885480	t	c	0.5216	-0.0571	0.0147	0.0001059	13157	84660	41375.2	9	0.00307375	1
	TYR	rs11021438	11	88549978	t	c	0.6735	0.0594	0.0153	0.0001003	13158	84675	41379.8	9	0.00304996	1
	TYR	rs1942496	11	88840925	a	g	0.5073	-0.0582	0.015	0.0001046	13145	84647	41341.1	9	0.00302224	1
	TYR	rs3862367	11	88529456	t	c	0.3068	-0.0613	0.01581	0.000106	13154	84659	41367	9	0.00299067	1
	TYR	rs12801588	11	88548272	a	g	0.6732	0.0593	0.0153	0.0001013	13158	84675	41379.8	9	0.00297361	1
	TYR	rs7930256	11	88849434	t	c	0.6567	-0.0616	0.01591	0.0001055	13156	84666	41373.3	9	0.00292745	1
	TYR	rs10830209	11	88838984	a	g	0.4897	0.0573	0.0148	0.0001068	13145	84653	41341.8	9	0.00292567	1
	TYR	rs10830221	11	88877463	a	g	0.4744	0.0569	0.0147	0.000107	13150	84652	41355.3	9	0.0029158	1
	TYR	rs10765195	11	88901170	t	c	0.4777	0.0549	0.0142	0.0001054	13667	85937	42831.6	10	0.00286491	1
	TYR	rs11018449	11	88797386	t	c	0.2234	0.0599	0.0155	0.0001164	13158	84672	41379.4	9	0.00284636	1
	TYR	rs7925346	11	88860927	t	c	0.6397	-0.0595	0.0154	0.0001064	13158	84675	41379.8	9	0.0028367	1
	TYR	rs11018519	11	88901570	a	g	0.5223	-0.0548	0.0142	0.0001082	13667	85935	42831.3	10	0.00278803	1
	TYR	rs746168744	11	88511194	ct	c	0.6757	0.0612	0.01591	0.0001201	12645	82029	39662.8	7	0.00265676	1
	TYR	rs4315072	11	88878052	a	t	0.4768	0.0565	0.0147	0.0001194	13150	84652	41355.3	9	0.00262528	1
	TYR	rs655309	11	88599224	a	g	0.3448	-0.0584	0.0152	0.0001196	13158	84675	41379.8	9	0.00261087	1
	TYR	rs10765184	11	88826813	t	c	0.6425	-0.058	0.0151	0.000116	13671	85957	42844.9	10	0.0026004	1
	TYR	rs11018479	11	88845435	a	c	0.3578	0.0591	0.0154	0.0001193	13156	84669	41373.7	9	0.00256671	1
	TYR	rs2156123	11	88848859	a	g	0.3592	0.0591	0.0154	0.0001215	13155	84669	41371	9	0.00256671	1
	TYR	rs10830212	11	88851105	t	g	0.3412	0.0591	0.0154	0.0001204	13669	85948	42838.4	10	0.00256671	1
	TYR	rs10830215	11	88854535	a	g	0.6386	-0.0591	0.0154	0.0001191	13155	84670	41371.1	9	0.00256671	1
	TYR	rs76246795	11	88845920	t	c	0.3418	0.0599	0.01561	0.0001264	13156	84667	41373.4	9	0.00256298	1
	TYR	rs11021131	11	88472034	t	c	0.6756	0.0587	0.0153	0.0001254	13514	89912	42715.9	10	0.00255628	1
	TYR	rs28437494	11	88868611	a	g	0.3578	0.0579	0.0151	0.0001293	13667	85944	42832.5	10	0.00253515	1
	TYR	rs7929744	11	88804684	a	c	0.5008	0.0552	0.0144	0.0001306	13155	84670	41371.1	9	0.00252444	1
	TYR	rs80149079	11	88883384	t	ta	0.4803	0.0575	0.015	0.0001274	12641	82011	39649.7	7	0.00252444	1
	TYR	rs35950576	11	88793485	t	c	0.6766	-0.0594	0.0155	0.0001341	13158	84672	41379.4	9	0.00251406	1
	TYR	rs1000062	11	88475896	t	c	0.377	-0.0571	0.0149	0.0001293	13158	84675	41379.8	9	0.00251364	1
	TYR	11:88488162_CA_C	11	88488162	ca	c	0.6758	0.0609	0.01591	0.0001299	12645	82029	39662.8	7	0.00247132	1
	TYR	rs10830234	11	88897444	a	g	0.4615	0.057	0.0149	0.0001261	13155	84659	41369.7	9	0.00244987	1
	TYR	rs12797798	11	88530555	a	g	0.325	-0.0597	0.01561	0.0001283	13157	84673	41376.9	9	0.00244022	1
	TYR	rs12365909	11	88805066	t	c	0.6752	-0.0597	0.01561	0.0001251	13158	84668	41378.9	9	0.00244022	1
	TYR	rs10830208	11	88828356	t	c	0.4879	0.0566	0.0148	0.000123	13145	84654	41342	9	0.00243885	1
	TYR	rs10830220	11	88874152	c	g	0.5202	-0.0558	0.0146	0.0001392	13655	85916	42796.4	10	0.00241651	1
	TYR	rs10765187	11	88844343	a	c	0.3388	0.0596	0.01561	0.0001342	13155	84666	41370.6	9	0.00238121	1
	TYR	rs7480884	11	88851967	a	g	0.6586	-0.0596	0.01561	0.0001363	13668	85950	42835.9	10	0.00238121	1
	TYR	rs624921	11	88598840	a	g	0.3449	-0.058	0.0152	0.0001353	13158	84675	41379.8	9	0.00236061	1
	TYR	rs7108722	11	88762668	a	g	0.5637	-0.0572	0.015	0.0001338	13142	84614	41328.9	9	0.0023386	1
	TYR	rs645592	11	89004894	t	c	0.5203	-0.056	0.0147	0.0001384	13150	84626	41352	9	0.00230489	1
	TYR	rs613597	11	88598646	a	g	0.3446	-0.0579	0.0152	0.0001375	13158	84675	41379.8	9	0.00230214	1
	TYR	rs1942484	11	88855628	a	g	0.3354	0.0605	0.01591	0.0001455	13156	84665	41373.2	9	0.00224528	1
	TYR	rs11021331	11	88520835	a	g	0.6744	0.0593	0.01561	0.0001403	13157	84669	41376.4	9	0.00221315	1
	TYR	rs4753182	11	88485300	a	g	0.3254	-0.0592	0.01561	0.0001451	13154	84655	41366.5	9	0.00215998	1
	TYR	rs11018440	11	88787070	a	g	0.3242	0.0592	0.01561	0.0001469	13155	84649	41368.4	9	0.00215998	1
	TYR	rs4497414	11	88756779	t	c	0.5691	-0.0565	0.0149	0.0001541	13157	84660	41375.2	9	0.00215594	1
	TYR	rs11018484	11	88857653	a	g	0.3352	0.0603	0.01591	0.0001535	13157	84667	41376.1	9	0.00214065	1
	TYR	rs1000061	11	88475777	a	g	0.6225	0.0557	0.0147	0.0001464	13520	89931	42734.5	10	0.00213293	1
	TYR	rs61903411	11	88889868	t	c	0.5862	-0.0568	0.015	0.0001528	13151	84641	41356.6	9	0.00211323	1
	TYR	rs10831340	11	88472856	a	g	0.3786	-0.0564	0.0149	0.0001575	13153	84653	41363.5	9	0.00210181	1
	TYR	rs17792911	11	88862822	a	t	0.6718	-0.0602	0.01591	0.0001598	13157	84668	41376.2	9	0.0020903	1
	TYR	rs7114254	11	88760872	a	g	0.4295	0.0567	0.015	0.0001532	13143	84628	41333.3	9	0.0020606	1
	TYR	rs10830218	11	88872164	a	g	0.325	0.059	0.01561	0.0001656	13668	85933	42833.8	10	0.00205771	1
	TYR	rs56201508	11	88866026	t	c	0.3359	0.0601	0.01591	0.000159	13158	84668	41378.9	9	0.00204121	1
	TYR	rs17791976	11	88768842	a	g	0.3227	0.0593	0.01571	0.0001533	13154	84646	41365.3	9	0.0020195	1
	TYR	rs35148124	11	88889893	t	g	0.5862	-0.0566	0.015	0.0001629	13151	84641	41356.6	9	0.00200937	1
	TYR	rs12275597	11	88505080	a	g	0.6748	0.0589	0.01561	0.0001573	13157	84666	41376	9	0.00200852	1
	TYR	rs7103137	11	88871260	c	g	0.3249	0.0589	0.01561	0.0001673	13667	85934	42831.2	10	0.00200852	1
	TYR	rs4753184	11	88493373	a	c	0.325	-0.0588	0.01561	0.0001607	13157	84669	41376.4	9	0.0019606	1
	TYR	rs11021284	11	88506594	a	c	0.3227	-0.0588	0.01561	0.0001624	13157	84663	41375.6	9	0.0019606	1
	TYR	rs11018445	11	88788880	c	g	0.6771	-0.0588	0.01561	0.0001587	13155	84660	41369.8	9	0.0019606	1
	TYR	rs35016324	11	88889886	t	c	0.5842	-0.0565	0.015	0.0001645	13151	84641	41356.6	9	0.00195949	1
	TYR	rs501301	11	89022673	c	g	0.4821	0.0561	0.0149	0.0001661	13152	84641	41359.3	9	0.00194797	1
	TYR	rs4420272	11	88850382	a	t	0.6579	-0.0599	0.01591	0.0001673	13154	84667	41368	9	0.0019467	1
	TYR	rs11018434	11	88765779	a	g	0.494	-0.0557	0.0148	0.000166	13153	84636	41361.3	9	0.00193637	1
	TYR	rs11821161	11	88888262	t	c	0.5845	-0.0564	0.015	0.0001707	13157	84667	41376.1	9	0.00191094	1
	TYR	rs11018441	11	88787299	c	g	0.323	0.0586	0.01561	0.000168	13155	84646	41368	9	0.00186838	1
	TYR	rs591260	11	89002566	a	c	0.5202	-0.0559	0.0149	0.0001715	13149	84626	41349.3	9	0.00185214	1
	TYR	rs4309163	11	88886767	a	t	0.4693	0.0551	0.0147	0.000183	13156	84663	41372.9	9	0.00182882	1
	TYR	rs1942486	11	88856782	t	g	0.6722	-0.0596	0.01591	0.0001825	13157	84668	41376.2	9	0.00181362	1
	TYR	rs10830230	11	88894537	t	c	0.587	-0.0558	0.0149	0.000182	13156	84667	41373.4	9	0.00180613	1
	TYR	rs11018515	11	88894768	a	g	0.4129	0.0558	0.0149	0.000182	13156	84667	41373.4	9	0.00180613	1
	TYR	rs11604416	11	88743517	c	g	0.6179	0.0588	0.01571	0.0001859	13646	85859	42764.9	10	0.0017918	1
	TYR	rs1903846	11	88476351	c	g	0.6226	0.055	0.0147	0.0001746	13671	85955	42844.7	10	0.00178282	1
	TYR	rs12363640	11	88856423	c	g	0.3279	0.0595	0.01591	0.0001876	13157	84668	41376.2	9	0.00177145	1
	TYR	rs10830217	11	88869323	c	g	0.6733	-0.0595	0.01591	0.0001903	13155	84652	41368.8	9	0.00177145	1
	TYR	rs11018466	11	88822368	a	g	0.3365	0.0583	0.01561	0.0001788	13157	84672	41376.8	9	0.00173865	1
	TYR	rs7950415	11	88899605	t	c	0.5308	-0.0549	0.0147	0.0001891	13155	84659	41369.7	9	0.00173805	1
	TYR	rs4623905	11	88850924	a	g	0.3262	0.0593	0.01591	0.0001993	13154	84658	41366.9	9	0.00169023	1
	TYR	rs61903412	11	88890451	a	g	0.5312	-0.0536	0.0144	0.0002054	13670	85945	42840.7	10	0.00165909	1
	TYR	rs60519204	11	88803057	a	agt	0.5051	0.0554	0.0149	0.00019	12643	82009	39654.8	7	0.00163396	1
	TYR	rs11018506	11	88873421	t	c	0.6743	-0.0584	0.01571	0.000201	13666	85920	42826.7	10	0.00162945	1
	TYR	rs10695551	11	88615062	ctgtt	c	0.4834	0.0617	0.01661	0.0002078	12591	81789	39486.4	7	0.0016129	1
	TYR	rs4255542	11	88885187	t	c	0.5335	-0.0538	0.0145	0.0001996	13668	85939	42834.5	10	0.00158745	1
	TYR	rs12363323	11	88856292	a	g	0.3273	0.059	0.01591	0.000211	13158	84668	41378.9	9	0.0015758	1
	TYR	rs10830219	11	88872509	a	t	0.6743	-0.059	0.01591	0.000211	13154	84649	41365.7	9	0.0015758	1
	TYR	rs12795279	11	88905261	t	c	0.5875	-0.0545	0.0147	0.0002014	13667	85926	42830.2	10	0.00157069	1
	TYR	rs10830231	11	88895388	t	c	0.587	-0.0552	0.0149	0.0002119	13156	84667	41373.4	9	0.00155456	1
	TYR	rs7108473	11	88896425	t	c	0.5869	-0.0552	0.0149	0.0002026	13156	84667	41373.4	9	0.00155456	1
	TYR	rs11018465	11	88822199	t	c	0.6426	-0.0559	0.0151	0.0002223	13671	85957	42844.9	10	0.00153903	1
	TYR	rs10830224	11	88884079	t	c	0.4679	0.0544	0.0147	0.0002226	13153	84650	41363.2	9	0.0015316	1
	TYR	rs10830225	11	88885945	a	g	0.5337	-0.0544	0.0147	0.0002141	13156	84658	41372.3	9	0.0015316	1
	TYR	rs7949891	11	88907162	a	g	0.5874	-0.0544	0.0147	0.0002074	13666	85921	42826.8	10	0.0015316	1
	TYR	rs369881399	11	88798454	t	tca	0.5176	0.0868	0.02346	0.0002233	5643	61696	19074.4	5	0.00152727	1
	TYR	rs2212751	11	88894922	a	g	0.4133	0.0551	0.0149	0.0002169	13156	84667	41373.4	9	0.00151642	1
	TYR	rs10830232	11	88895962	a	t	0.4134	0.0551	0.0149	0.0002083	13156	84667	41373.4	9	0.00151642	1
	TYR	rs62858761	11	88895963	a	c	0.4134	0.0551	0.0149	0.0002083	13156	84667	41373.4	9	0.00151642	1
	TYR	rs11018463	11	88819742	c	g	0.3254	0.0558	0.0151	0.0002108	14031	91202	44192.1	11	0.00150179	1
	TYR	11:88887051_CA_C	11	88887051	ca	c	0.4728	0.0554	0.015	0.0002233	12644	82023	39659.3	7	0.00149056	1
	TYR	rs949537	11	88902830	t	c	0.4182	0.055	0.0149	0.0002181	13149	84647	41352	9	0.00147928	1
	TYR	rs4121738	11	88816538	t	c	0.3569	0.0546	0.0148	0.0002236	14033	91213	44198.9	11	0.00146793	1
	TYR	rs35486674	11	88873294	c	g	0.674	-0.059	0.01601	0.0002238	13152	84639	41359	9	0.00144648	1
	TYR	rs317180	11	89072410	a	t	0.4437	0.059	0.01601	0.0002316	13607	85669	42635.5	10	0.00144648	1
	TYR	rs949539	11	88902724	a	t	0.4129	0.0549	0.0149	0.000233	13153	84651	41363.3	9	0.00144311	1
	TYR	rs6483416	11	88477340	t	g	0.6233	0.0556	0.0151	0.0002268	13158	84675	41379.8	9	0.00143018	1
	TYR	rs10830237	11	88902144	t	c	0.5844	-0.0537	0.0146	0.0002409	13667	85936	42831.5	10	0.00140909	1
	TYR	rs7947287	11	88899362	t	c	0.5867	-0.0548	0.0149	0.0002329	13156	84668	41373.5	9	0.0014079	1
	TYR	rs10741305	11	88982718	t	c	0.5184	-0.0518	0.01409	0.0002419	13863	90749	43707.1	11	0.00140022	1
	TYR	rs527818610	11	88615728	ca	c	0.3177	-0.0854	0.02326	0.0002349	5707	62030	19290.1	5	0.00137561	1
	TYR	rs1942481	11	88899728	a	g	0.5867	-0.0547	0.0149	0.0002355	13156	84668	41373.5	9	0.0013736	1
	TYR	rs3921012	11	88826343	a	g	0.3569	0.0554	0.0151	0.0002324	13518	89905	42727.1	10	0.00136222	1
	TYR	rs7342208	11	88876845	a	g	0.4765	0.0528	0.0144	0.0002559	13512	89906	42709.9	10	0.00135124	1
	TYR	rs1942498	11	88903317	a	g	0.5876	-0.0539	0.0147	0.0002371	13667	85933	42831.1	10	0.00135124	1
	TYR	rs778219441	11	88877632	a	ac	0.5202	-0.0568	0.0155	0.0002502	12639	82008	39643.9	7	0.00134063	1
	TYR	rs7124483	11	88896664	a	g	0.4169	0.0546	0.0149	0.0002346	13155	84668	41370.8	9	0.0013402	1
	TYR	rs10830256	11	89045556	t	g	0.4577	0.056	0.0153	0.0002464	13155	84673	41371.5	9	0.00131927	1
	TYR	rs11018544	11	88970006	a	t	0.5247	-0.0526	0.0144	0.0002576	13155	84659	41369.7	9	0.00128427	1
	TYR	rs598769	11	89019737	t	c	0.4571	0.0533	0.0146	0.0002607	13668	85930	42833.4	10	0.00127449	1
	TYR	rs10765186	11	88831337	a	t	0.4885	0.0522	0.0143	0.0002708	13862	90790	43709.4	11	0.00127293	1
	TYR	rs10765191	11	88882550	a	g	0.5233	-0.0536	0.0147	0.0002709	13152	84657	41361.3	9	0.00125407	1
	TYR	rs1967203	11	89055293	a	g	0.5433	-0.0557	0.0153	0.0002742	13152	84669	41362.9	9	0.00122814	1
	TYR	rs4753214	11	88969066	t	c	0.4751	0.0524	0.0144	0.0002727	13155	84659	41369.7	9	0.00122086	1
	TYR	rs10830223	11	88883885	a	g	0.4755	0.0534	0.0147	0.0002877	13152	84657	41361.3	9	0.00119349	1
	TYR	rs10741299	11	88762060	t	c	0.4274	0.0543	0.015	0.0002906	13143	84619	41332.2	9	0.00113996	1
	TYR	rs11018510	11	88883499	a	g	0.4757	0.0532	0.0147	0.0002983	13152	84657	41361.3	9	0.00113604	1
	TYR	rs4519092	11	88880402	a	g	0.5235	-0.0519	0.0144	0.0003253	13514	89911	42715.8	10	0.0010766	1
	TYR	rs1954771	11	89033227	a	g	0.4545	0.0537	0.0149	0.0003047	13155	84665	41370.5	9	0.00107606	1
	TYR	rs142561415	11	88842872	cctca	c	0.3553	0.0566	0.01571	0.0003053	12646	82033	39666	7	0.00107131	1
	TYR	rs10830204	11	88787544	a	g	0.4967	-0.0511	0.0142	0.0003199	13512	89828	42704.3	10	0.0010552	1
	TYR	rs10830239	11	88937602	t	c	0.5254	-0.0517	0.0144	0.000322	13155	84668	41370.8	9	0.00102413	1
	TYR	rs9665831	11	88834157	t	g	0.3573	0.0529	0.0148	0.0003576	14032	91176	44194.8	11	0.000967243	1
	TYR	rs4121404	11	89029931	t	c	0.5446	-0.052	0.0146	0.0003708	13668	85943	42835	10	0.000924456	1
	TYR	rs201029107	11	88897445	g	gta	0.679	-0.0645	0.01812	0.0003717	10016	74576	32037.3	3	0.000917762	1
	TYR	rs4121729	11	88863140	t	g	0.36	0.053	0.0149	0.0003629	14021	90936	44152.3	11	0.000909454	1
	TYR	rs1942497	11	88841459	t	c	0.6617	-0.0537	0.0151	0.0003698	14031	91154	44192	11	0.000907013	1
	TYR	11:88871932_GA_G	11	88871932	g	ga	0.3572	0.0805	0.02265	0.0003772	5685	61922	19216.9	5	0.000899923	1
	TYR	rs1939252	11	88953819	c	g	0.5259	-0.05	0.01409	0.0004095	13671	85952	42844.3	10	0.000882616	1
	TYR	rs10430815	11	88758721	t	g	0.6002	-0.0532	0.015	0.0003938	13668	85936	42834.1	10	0.000876533	1
	TYR	rs10830227	11	88890822	a	g	0.5855	-0.0528	0.0149	0.0004019	13157	84665	41375.9	9	0.00086713	1
	TYR	rs12224116	11	88760806	a	g	0.3962	0.0542	0.0153	0.000386	13143	84624	41332.8	9	0.000863633	1
	TYR	rs11018549	11	88977433	a	c	0.5991	-0.0763	0.02154	0.0004062	5730	62144	19366.7	5	0.000862909	1
	TYR	rs4121744	11	88874969	t	c	0.4743	0.052	0.0147	0.0003975	13485	89674	42613.5	10	0.000848275	1
	TYR	rs28521275	11	89028969	t	c	0.4716	0.0527	0.0149	0.0004031	13152	84657	41361.3	9	0.000846769	1
	TYR	rs574028	11	88933250	t	c	0.4734	0.0508	0.0144	0.0004103	13155	84660	41369.8	9	0.000819882	1
	TYR	rs10765189	11	88874884	t	c	0.3284	0.0563	0.01601	0.0004275	13150	84645	41354.4	9	0.000788098	1
	TYR	rs2212333	11	88768897	a	t	0.4233	0.0527	0.015	0.0004473	13151	84638	41356.2	9	0.000779231	1
	TYR	rs10830248	11	88977572	t	c	0.397	0.0526	0.015	0.0004626	13147	84659	41348	9	0.000761209	1
	TYR	rs655108	11	89045079	t	g	0.5241	-0.0533	0.0152	0.0004726	13154	84660	41367.1	9	0.000760975	1
	TYR	rs10830245	11	88977461	c	g	0.6029	-0.0758	0.02165	0.0004532	5724	62120	19347.4	5	0.000746649	1
	TYR	rs4998767	11	88891876	a	t	0.5828	-0.0514	0.0147	0.0004537	13671	85955	42844.7	10	0.000734841	1
	TYR	rs35483349	11	88876856	a	at	0.67	-0.0556	0.01591	0.000491	12638	82012	39641.7	7	0.000729871	1
	TYR	rs4081455	11	88891543	t	c	0.5864	-0.0513	0.0147	0.0004622	13671	85952	42844.3	10	0.000717584	1
	TYR	rs4611203	11	88767496	a	g	0.5759	-0.0523	0.015	0.0004977	13152	84636	41358.6	9	0.000709794	1
	TYR	rs7931721	11	88779776	t	c	0.6735	-0.0533	0.0153	0.0005152	13503	89706	42671.1	10	0.000702395	1
	TYR	rs10830216	11	88858397	a	g	0.3563	0.0526	0.0151	0.0004973	13506	89697	42683.7	10	0.000701866	1
	TYR	11:88916040_GA_G	11	88916040	g	ga	0.3981	0.0529	0.0152	0.0005207	12642	82024	39654	7	0.000694136	1
	TYR	11:88897677_ATATATATATATATATG_A	11	88897677	a	atatatatatatatatg	0.5818	-0.0543	0.01561	0.0004938	12637	81994	39636.7	7	0.000689986	1
	TYR	rs10830244	11	88976933	t	c	0.5971	-0.0748	0.02154	0.0005209	5732	62151	19373	5	0.00067591	1
	TYR	11:88690156_GT_G	11	88690156	g	gt	0.4687	0.052	0.015	0.0005266	12638	82008	39641.2	7	0.000662116	1
	TYR	rs36006427	11	88756713	a	g	0.397	0.0519	0.015	0.0005159	13669	85932	42836.3	10	0.000647004	1
	TYR	rs11018509	11	88879205	a	t	0.3281	0.0543	0.01571	0.0005303	13151	84652	41358	9	0.000638993	1
	TYR	rs4547091	11	88910821	t	c	0.3966	0.0508	0.0147	0.0005337	13668	85942	42834.9	10	0.000637636	1
	TYR	rs10830249	11	88977586	a	c	0.3963	0.0517	0.015	0.0005677	13147	84659	41348	9	0.000617889	1
	TYR	11:88615563_CA_C	11	88615563	ca	c	0.372	-0.077	0.02235	0.0005866	5699	61996	19264.2	5	0.000614753	1
	TYR	rs5021654	11	88910589	c	g	0.3966	0.0506	0.0147	0.0005578	13667	85940	42832	10	0.000608407	1
	TYR	rs761686814	11	88891408	t	tg	0.5838	-0.0523	0.0152	0.0005944	12645	82029	39662.8	7	0.000605509	1
	TYR	rs200466455	11	88897605	g	gta	0.417	0.0523	0.0152	0.0005638	12642	82022	39653.8	7	0.000605509	1
	TYR	rs10430814	11	88757597	t	c	0.3975	0.0522	0.0152	0.0006041	13155	84662	41370.1	9	0.000591969	1
	TYR	rs10830201	11	88762042	a	g	0.3904	0.0524	0.0153	0.0006365	13140	84616	41323.7	9	0.000573241	1
	TYR	rs11018518	11	88898079	c	g	0.3276	0.0534	0.01561	0.0006128	13155	84663	41370.2	9	0.000565537	1
	TYR	rs11018508	11	88877686	a	g	0.3277	0.0537	0.01571	0.0006068	13150	84652	41355.3	9	0.00056038	1
	TYR	11:88769807_GGCAAGACTATTAATCAGTATTTGTACTCAAATTTGCCCCAAAGTCCCTCAACTA_G	11	88769807	g	ggcaagactattaatcagtatttgtactcaaatttgccccaaagtccctcaacta	0.5904	-0.0731	0.02144	0.0006742	5728	62124	19358.7	5	0.000544	1
	TYR	rs4396293	11	88976113	t	c	0.603	-0.0501	0.0147	0.0006611	13669	85952	42838.9	10	0.000541499	1
	TYR	rs10765194	11	88897000	c	g	0.6722	-0.0532	0.01561	0.0006399	13156	84665	41373.2	9	0.00054133	1
	TYR	rs621313	11	88913663	a	g	0.5213	-0.0476	0.01399	0.0006705	13870	90728	43729.3	11	0.00053103	1
	TYR	rs2155148	11	88976283	a	g	0.3979	0.051	0.015	0.000647	13155	84669	41371	9	0.000526659	1
	TYR	rs2186640	11	88976163	c	g	0.6027	-0.0499	0.0147	0.0006878	13669	85952	42838.9	10	0.000517011	1
	TYR	rs11018520	11	88903115	t	c	0.6726	-0.0519	0.0153	0.0006916	13667	85932	42830.9	10	0.000512816	1
	TYR	rs677483	11	88701202	a	g	0.4675	0.048	0.0142	0.0007188	14034	91210	44201.9	11	0.000492604	1
	TYR	rs2000555	11	88975107	t	c	0.3971	0.0496	0.0147	0.0007494	13669	85952	42838.9	10	0.000482507	1
	TYR	rs11018511	11	88883648	a	c	0.5226	-0.0489	0.0145	0.0007309	13513	89911	42712.5	10	0.00047969	1
	TYR	rs7949856	11	88906392	c	g	0.6721	-0.0526	0.01561	0.0007273	13152	84646	41359.9	9	0.000475217	1
	TYR	rs4370938	11	88752567	c	g	0.5149	-0.0502	0.0149	0.0007346	13155	84666	41370.6	9	0.000474406	1
	TYR	rs35537664	11	88907293	a	c	0.6722	-0.0525	0.01561	0.0007477	13152	84644	41359.7	9	0.000465079	1
	TYR	11:88927038_TTC_T	11	88927038	t	ttc	0.4025	0.0721	0.02144	0.0007808	5731	62148	19369.9	5	0.000464523	1
	TYR	rs561512	11	88703390	t	c	0.4675	0.0494	0.0147	0.0007721	13158	84670	41379.2	9	0.0004609	1
	TYR	rs7934212	11	88975667	t	c	0.6015	-0.05	0.0149	0.0008081	13155	84667	41370.7	9	0.00045347	1
	TYR	rs7125164	11	88757950	a	c	0.4499	0.0493	0.0147	0.0008071	13455	89220	42495	10	0.000450493	1
	TYR	rs7117646	11	88721458	t	c	0.5224	-0.0496	0.0148	0.0007998	13671	85947	42843.6	10	0.000446898	1
	TYR	rs3936992	11	88975416	t	c	0.6026	-0.0492	0.0147	0.0007899	13669	85952	42838.9	10	0.000440342	1
	TYR	rs12288824	11	88977169	t	c	0.3965	0.0492	0.0147	0.0008492	13669	85952	42838.9	10	0.000440342	1
	TYR	11:88975550_AT_A	11	88975550	a	at	0.3985	0.0512	0.0153	0.0008192	12643	82029	39657.4	7	0.000439557	1
	TYR	rs11374501	11	88910524	a	at	0.6	-0.0717	0.02144	0.0008415	5730	62137	19365.8	5	0.00043635	1
	TYR	rs631861	11	88720486	a	g	0.4689	0.0491	0.0147	0.0008624	13158	84671	41379.3	9	0.00043044	1
	TYR	rs477424	11	88802281	a	g	0.5727	-0.0473	0.0142	0.0008418	14023	91091	44161.9	11	0.000417501	1
	TYR	rs2000554	11	88935941	t	c	0.6036	-0.0485	0.0146	0.0009219	13670	85955	42842	10	0.000405095	1
	TYR	rs492612	11	88719052	t	c	0.4686	0.0478	0.0144	0.0009332	13672	85954	42847.2	10	0.000401781	1
	TYR	rs7358491	11	88726515	a	g	0.5322	-0.0478	0.0144	0.0009249	13671	85954	42844.5	10	0.000401781	1
	TYR	rs610527	11	88608246	t	g	0.6241	0.0714	0.02154	0.0009413	5732	62144	19372.1	5	0.000395591	1
	TYR	rs538945	11	88694594	t	c	0.5329	-0.0487	0.0147	0.0009296	13152	84654	41361	9	0.000393189	1
	TYR	rs796341602	11	88887253	g	ga	0.3348	0.074	0.02235	0.0009388	5728	62122	19358.5	5	0.00039064	1
	TYR	rs10830238	11	88936512	a	g	0.3965	0.0483	0.0146	0.0009636	13670	85955	42842	10	0.00038711	1
	TYR	rs112725534	11	88608250	g	gtt	0.378	-0.0716	0.02165	0.0009175	5733	62137	19373.9	5	0.000385756	1
	TYR	rs546980	11	88690814	a	t	0.4671	0.0479	0.0145	0.000911	13664	85932	42822.8	10	0.000381053	1
	TYR	rs10765819	11	88731228	a	g	0.5139	-0.0462	0.01399	0.0009732	13864	90669	43707.3	11	0.000379684	1
	TYR	11:88755654_CA_C	11	88755654	ca	c	0.426	0.0741	0.02245	0.0009602	5687	61968	19228.1	5	0.000377571	1
	TYR	rs6482999	11	88914331	t	c	0.6058	-0.0484	0.0147	0.0009988	13670	85952	42841.6	10	0.00036756	1
	TYR	rs1939263	11	88972956	a	c	0.6017	-0.049	0.0149	0.001044	13152	84661	41361.9	9	0.000362842	1
	TYR	rs594647	11	88921557	t	c	0.4259	0.0483	0.0147	0.0009879	13663	85926	42819.4	10	0.000359427	1
	TYR	rs774549233	11	88897529	g	gta	0.521	-0.0684	0.02084	0.001025	5731	62139	19368.8	5	0.000355244	1
	TYR	rs11018525	11	88919905	t	c	0.6052	-0.0482	0.0147	0.00101	13669	85952	42838.9	10	0.000351491	1
	TYR	rs10830250	11	88977607	c	g	0.6158	-0.0491	0.015	0.001085	13149	84661	41353.7	9	0.000345126	1
	TYR	rs4517513	11	88732591	t	c	0.4692	0.0461	0.01409	0.001099	13671	85955	42844.7	10	0.000343425	1
	TYR	rs10765821	11	88734948	a	t	0.471	0.0471	0.0144	0.001049	13157	84672	41376.8	9	0.000342314	1
	TYR	rs10830200	11	88745439	t	c	0.4705	0.0471	0.0144	0.001109	13517	89898	42723.5	10	0.000342314	1
	TYR	rs531198093	11	88886179	ca	c	0.3346	0.073	0.02235	0.001092	5731	62120	19366.3	5	0.00033719	1
	TYR	rs564567	11	88695883	t	c	0.4295	0.0486	0.0149	0.001077	13152	84659	41361.6	9	0.000332302	1
	TYR	rs11018513	11	88889350	a	g	0.3275	0.0509	0.01561	0.001086	13157	84666	41376	9	0.000331204	1
	TYR	rs35720805	11	88889903	t	ta	0.6704	-0.0522	0.01601	0.001083	12638	82004	39640.7	7	0.000330914	1
	TYR	rs1502259	11	89036245	t	g	0.4561	0.0476	0.0146	0.001124	13516	89905	42720.1	10	0.000330711	1
	TYR	rs10765197	11	88925328	a	c	0.6032	-0.0485	0.0149	0.001162	13155	84669	41371	9	0.000325113	1
	TYR	rs7123654	11	88925955	t	c	0.6033	-0.0485	0.0149	0.001162	13155	84669	41371	9	0.000325113	1
	TYR	rs10765193	11	88887848	c	g	0.3275	0.0508	0.01561	0.001126	13157	84666	41376	9	0.000324364	1
	TYR	rs10830222	11	88882962	a	t	0.6706	-0.0511	0.01571	0.001101	13152	84651	41360.6	9	0.00032266	1

## Sheet: S7.VEP
Supplementary Table 7. Results of the Ensemble VEP (variant effect predictor) look up for the two novel AMD loci. The table shows those 95% credible set variants that are predicted to be protein altering.
	Locus	rsid	Location (hg19)	Allele	Consequence	Gene_Symbol	Feature_type	Feature	BIOTYPE	Protein_Altering yes/no	Protein_Altering Consequence	5'_to_3'_UTR yes/no	Altered splicing
	CD46	rs2724384	1:207930203-207930203	A	upstream_gene_variant	CD46	Transcript	ENST00000464082.1	retained_intron	0	-	0	1
	CD46	rs2724387	1:207932617-207932617	G	upstream_gene_variant	CD46	Transcript	ENST00000464082.1	retained_intron	0	-	0	1
	CD46	rs2466572	1:207934487-207934487	C	non_coding_transcript_exon_variant	CD46	Transcript	ENST00000464082.1	retained_intron	0	-	0	1
	CD46	rs4844390	1:207934849-207934849	G	intron_variant,non_coding_transcript_variant	CD46	Transcript	ENST00000464082.1	retained_intron	0	-	0	1
	CD46	rs2724374	1:207941191-207941191	T	downstream_gene_variant	CD46	Transcript	ENST00000464082.1	retained_intron	0	-	0	1
	CD46	rs2724374	1:207941191-207941191	T	upstream_gene_variant	CD46	Transcript	ENST00000471987.1	retained_intron	0	-	0	1
	CD46	rs2724374	1:207941191-207941191	T	upstream_gene_variant	CD46	Transcript	ENST00000490278.1	retained_intron	0	-	0	1
	CD46	rs2724374	1:207941191-207941191	T	intron_variant,non_coding_transcript_variant	CD46	Transcript	ENST00000496723.1	retained_intron	0	-	0	1
	CD46	rs2724360	1:207943158-207943158	A	downstream_gene_variant	CD46	Transcript	ENST00000464082.1	retained_intron	0	-	0	1
	CD46	rs2724360	1:207943158-207943158	T	downstream_gene_variant	CD46	Transcript	ENST00000464082.1	retained_intron	0	-	0	1
	CD46	rs2724360	1:207943158-207943158	A	upstream_gene_variant	CD46	Transcript	ENST00000471987.1	retained_intron	0	-	0	1
	CD46	rs2724360	1:207943158-207943158	T	upstream_gene_variant	CD46	Transcript	ENST00000471987.1	retained_intron	0	-	0	1
	CD46	rs2724360	1:207943158-207943158	A	upstream_gene_variant	CD46	Transcript	ENST00000490278.1	retained_intron	0	-	0	1
	CD46	rs2724360	1:207943158-207943158	T	upstream_gene_variant	CD46	Transcript	ENST00000490278.1	retained_intron	0	-	0	1
	CD46	rs2724360	1:207943158-207943158	A	intron_variant,non_coding_transcript_variant	CD46	Transcript	ENST00000496723.1	retained_intron	0	-	0	1
	CD46	rs2724360	1:207943158-207943158	T	intron_variant,non_coding_transcript_variant	CD46	Transcript	ENST00000496723.1	retained_intron	0	-	0	1
	CD46	rs1962149	1:207956559-207956559	A	intron_variant,non_coding_transcript_variant	CD46	Transcript	ENST00000471987.1	retained_intron	0	-	0	1
	CD46	rs1962149	1:207956559-207956559	A	intron_variant,non_coding_transcript_variant	CD46	Transcript	ENST00000490278.1	retained_intron	0	-	0	1
	CD46	rs7541230	1:207957555-207957555	C	intron_variant,non_coding_transcript_variant	CD46	Transcript	ENST00000471987.1	retained_intron	0	-	0	1
	CD46	rs7541230	1:207957555-207957555	C	downstream_gene_variant	CD46	Transcript	ENST00000490278.1	retained_intron	0	-	0	1
	CD46	rs11118580	1:207959070-207959070	C	non_coding_transcript_exon_variant	CD46	Transcript	ENST00000471987.1	retained_intron	0	-	0	1
	CD46	rs11118580	1:207959070-207959070	C	downstream_gene_variant	CD46	Transcript	ENST00000490278.1	retained_intron	0	-	0	1
	CD46	rs6657476	1:207960104-207960104	T	downstream_gene_variant	CD46	Transcript	ENST00000471987.1	retained_intron	0	-	0	1
	CD46	rs6657476	1:207960104-207960104	T	downstream_gene_variant	CD46	Transcript	ENST00000490278.1	retained_intron	0	-	0	1
	CD46	rs10449303	1:207961058-207961058	G	downstream_gene_variant	CD46	Transcript	ENST00000471987.1	retained_intron	0	-	0	1
	CD46	rs10449303	1:207961058-207961058	G	downstream_gene_variant	CD46	Transcript	ENST00000490278.1	retained_intron	0	-	0	1
	TYR	rs4547091	11:88910821-88910821	T	5_prime_UTR_variant	TYR	Transcript	ENST00000263321.5	protein_coding	0	-	1	0
	TYR	rs1042602	11:88911696-88911696	A	missense_variant	TYR	Transcript	ENST00000263321.5	protein_coding	1	Missense Variant	0	0
	TYR	rs1967203	11:89055293-89055293	G	downstream_gene_variant	NOX4	Transcript	ENST00000524473.1	retained_intron	0	-	0	1
	TYR	rs1967203	11:89055293-89055293	T	downstream_gene_variant	NOX4	Transcript	ENST00000524473.1	retained_intron	0	-	0	1
	TYR	rs1967203	11:89055293-89055293	G	downstream_gene_variant	NOX4	Transcript	ENST00000529343.1	nonsense_mediated_decay	1	NMD	0	0
	TYR	rs1967203	11:89055293-89055293	T	downstream_gene_variant	NOX4	Transcript	ENST00000529343.1	nonsense_mediated_decay	1	NMD	0	0
	TYR	rs317180	11:89072410-89072410	A	upstream_gene_variant	NOX4	Transcript	ENST00000524473.1	retained_intron	0	-	0	1
	TYR	rs317180	11:89072410-89072410	C	upstream_gene_variant	NOX4	Transcript	ENST00000524473.1	retained_intron	0	-	0	1
	TYR	rs317180	11:89072410-89072410	A	intron_variant,NMD_transcript_variant	NOX4	Transcript	ENST00000529343.1	nonsense_mediated_decay	1	NMD	0	0
	TYR	rs317180	11:89072410-89072410	C	intron_variant,NMD_transcript_variant	NOX4	Transcript	ENST00000529343.1	nonsense_mediated_decay	1	NMD	0	0

## Sheet: S8. EyeGEx
Supplementary Table 8. Significant effects on expression in retina (FDR<5%, EyeGEx consortium). We evaluated candidate gene expression dependency of 95% credible variants for the two novel AMD loci and compared the effect direction on expression (betaEqtl, with P valuer pvalEqtl) with the effect on early AMD (betaEarly). For the TYR locus, no significant eQTLs were identified. EA = Effect allele
	rsid	Gene	EA	betaEqtl	pvalEqtl	betaEarly	Concordant
	rs2724384	CD46	A	0.46366	2.55896e-08	0.0905	1
	rs4844393	CD46	T	0.457396	4.64367e-08	0.0916	1
	rs4844621	CD46	A	0.439201	6.21354e-08	0.0788	1
	rs2761434	CD46	A	-0.452334	6.43555e-08	-0.0819	1
	rs4844620	CD46	A	-0.459059	7.66981e-08	-0.0949	1
	rs6657476	CD46	T	-0.447856	7.96571e-08	-0.0804	1
	rs11118580	CD46	T	0.447347	8.10944e-08	0.0825	1
	rs2724374	CD46	T	0.445219	9.04894e-08	0.0903	1
	rs4844390	CD46	A	0.445151	9.08339e-08	0.0927	1
	rs2466572	CD46	A	-0.445143	9.08711e-08	-0.0819	1
	rs2796265	CD46	T	0.445633	9.11538e-08	0.0907	1
	rs2761437	CD46	A	-0.445568	9.18372e-08	-0.0906	1
	rs2724360	CD46	T	0.445215	9.22262e-08	0.0818	1
	rs4844392	CD46	C	0.431779	2.18877e-07	0.0825	1
	rs66532523	CD46	A	0.430539	2.32273e-07	0.0825	1
	rs11118612	CD46	A	-0.430299	2.34202e-07	-0.0837	1
	rs56075814	CD46	T	0.430159	2.35199e-07	0.0829	1

## Sheet: S9. eCAVIAR
Supplementary Table 9. eVAVIAR colocalization analysis for the association on early AMD and the association on expression of CD46 or CD55 in Retina. Abbreviations: CLPP = colocalization posterior probability
		CD46						CD55
		Early AMD association		Expression of CD46		Colocalization		Early AMD association		Expression of CD46		Colocalization
	SNP	Prob_in_pCausalSet	Causal_Post._Prob.	Prob_in_pCausalSet	Causal_Post._Prob.	Prob_in_pCausalSet	CLPP	Prob_in_pCausalSet	Causal_Post._Prob.	Prob_in_pCausalSet	Causal_Post._Prob.	Prob_in_pCausalSet	CLPP
	rs4844390	0.33953	0.67906	0.0146039	0.0286126	0.333709	0.0194297	0.33953	0.67906	3.7e-06	7.38e-06	0.337356	5.01e-06
	rs2761437	0.210939	0.421877	0.0145315	0.0284708	0.206295	0.0120112	0.210939	0.421877	3.78e-06	7.54e-06	0.214123	3.18e-06
	rs2724374	0.17807	0.356139	0.0146499	0.0287028	0.175568	0.0102222	0.17807	0.356139	3.7e-06	7.39e-06	0.177008	2.63e-06
	rs4844620	0.138822	0.277644	0.0164282	0.0321869	0.153486	0.0089365	0.138822	0.277644	3.67e-06	7.33e-06	0.13695	2.04e-06
	rs2796265	0.104923	0.209846	0.0145844	0.0285745	0.102987	0.00599624	0.104923	0.209846	3.78e-06	7.55e-06	0.106564	1.58e-06
	rs4844393	0.0080781	0.0161562	0.0213238	0.0417785	0.011593	0.000674982	0.0080781	0.0161562	3.83e-06	7.66e-06	0.00832526	1.24e-07
	rs2761434	0.00241276	0.00482553	0.0178102	0.0348946	0.00289205	0.000168385	0.00241276	0.00482553	3.83e-06	7.65e-06	0.00248428	3.69e-08
	rs2724360	0.00229979	0.00459958	0.0144985	0.0284061	0.00224405	0.000130656	0.00229979	0.00459958	3.71e-06	7.41e-06	0.00229145	3.41e-08
	rs11118580	0.00161949	0.00323898	0.0156388	0.0306402	0.00170452	9.92e-05	0.00161949	0.00323898	3.72e-06	7.43e-06	0.00161944	2.41e-08
	rs11118612	0.00276832	0.00553664	0.00857232	0.0167953	0.00159712	9.3e-05	0.00276832	0.00553664	3.71e-06	7.41e-06	0.00275946	4.1e-08
	rs4844392	0.00262312	0.00524624	0.00889897	0.0174353	0.00157101	9.15e-05	0.00262312	0.00524624	3.71e-06	7.41e-06	0.00261406	3.89e-08
	rs6657476	0.00147565	0.0029513	0.0158229	0.031001	0.00157142	9.15e-05	0.00147565	0.0029513	3.72e-06	7.44e-06	0.00147663	2.2e-08
	rs4844619	0.00124704	0.00249408	0.0158358	0.0310262	0.00132905	7.74e-05	0.00124704	0.00249408	3.72e-06	7.44e-06	0.00124792	1.86e-08
	rs2466572	0.00128442	0.00256885	0.0146242	0.0286523	0.00126416	7.36e-05	0.00128442	0.00256885	3.7e-06	7.39e-06	0.00127712	1.9e-08
	rs56075814	0.00203937	0.00407874	0.00855006	0.0167517	0.00117351	6.83e-05	0.00203937	0.00407874	3.71e-06	7.41e-06	0.00203259	3.02e-08
	rs66532523	0.00167191	0.00334383	0.00861502	0.0168789	0.000969373	5.64e-05	0.00167191	0.00334383	3.71e-06	7.41e-06	0.00166692	2.48e-08
	rs4844621	1.17e-05	2.34e-05	0.0194271	0.0380626	1.53e-05	8.89e-07	1.17e-05	2.34e-05	3.68e-06	7.36e-06	1.16e-05	1.72e-10
	rs55935450	9.14e-06	1.83e-05	0.0105428	0.020656	6.49e-06	3.78e-07	9.14e-06	1.83e-05	3.73e-06	7.46e-06	9.18e-06	1.36e-10
	rs61821293	8.27e-06	1.65e-05	0.0101938	0.0199721	5.67e-06	3.3e-07	8.27e-06	1.65e-05	3.72e-06	7.43e-06	8.26e-06	1.23e-10
	rs11118668	8.06e-06	1.61e-05	0.0100321	0.0196554	5.45e-06	3.17e-07	8.06e-06	1.61e-05	3.76e-06	7.5e-06	8.14e-06	1.21e-10
	rs1318653	6.95e-06	1.39e-05	0.0103111	0.020202	4.82e-06	2.81e-07	6.95e-06	1.39e-05	3.72e-06	7.43e-06	6.95e-06	1.03e-10
	rs6669384	2.84e-06	5.68e-06	0.00921248	0.0180495	1.76e-06	1.02e-07	2.84e-06	5.68e-06	3.84e-06	7.66e-06	2.93e-06	4.35e-11
	rs4844395	2.95e-06	5.91e-06	0.00716531	0.0140386	1.42e-06	8.3e-08	2.95e-06	5.91e-06	4.16e-06	8.31e-06	3.3e-06	4.91e-11
	rs882198	3.4e-07	6.79e-07	0.0187227	0.0366823	4.28e-07	2.49e-08	3.4e-07	6.79e-07	3.68e-06	7.36e-06	3.36e-07	5e-12
	rs61821315	3.22e-07	6.45e-07	0.0189178	0.0370647	4.1e-07	2.39e-08	3.22e-07	6.45e-07	3.69e-06	7.37e-06	3.2e-07	4.75e-12
	rs61821318	2.92e-07	5.85e-07	0.0190874	0.037397	3.76e-07	2.19e-08	2.92e-07	5.85e-07	3.68e-06	7.36e-06	2.89e-07	4.3e-12
	rs4844622	2.92e-07	5.85e-07	0.01907	0.0373629	3.75e-07	2.18e-08	2.92e-07	5.85e-07	3.68e-06	7.36e-06	2.89e-07	4.3e-12
	rs7551724	2.57e-07	5.14e-07	0.0192262	0.0376688	3.33e-07	1.94e-08	2.57e-07	5.14e-07	3.68e-06	7.36e-06	2.55e-07	3.78e-12
	rs12141901	2.11e-07	4.21e-07	0.0192105	0.0376381	2.72e-07	1.59e-08	2.11e-07	4.21e-07	3.68e-06	7.36e-06	2.09e-07	3.1e-12
	rs4844623	3.27e-07	6.54e-07	0.0108479	0.0212538	2.39e-07	1.39e-08	3.27e-07	6.54e-07	3.68e-06	7.34e-06	3.23e-07	4.81e-12
	rs4844624	3.27e-07	6.54e-07	0.0108114	0.0211822	2.38e-07	1.39e-08	3.27e-07	6.54e-07	3.68e-06	7.34e-06	3.23e-07	4.81e-12
	rs1967689	1.92e-07	3.84e-07	0.0158132	0.030982	2.04e-07	1.19e-08	1.92e-07	3.84e-07	3.68e-06	7.36e-06	1.9e-07	2.83e-12
	rs11586197	2.57e-07	5.14e-07	0.0107412	0.0210446	1.86e-07	1.08e-08	2.57e-07	5.14e-07	3.68e-06	7.35e-06	2.54e-07	3.78e-12
	rs10449303	2.97e-05	5.94e-05	8.14e-05	0.000159555	1.63e-07	9.48e-09	2.97e-05	5.94e-05	3.82e-06	7.62e-06	3.05e-05	4.53e-10
	rs12145290	2.02e-07	4.04e-07	0.0105007	0.0205734	1.43e-07	8.32e-09	2.02e-07	4.04e-07	3.68e-06	7.34e-06	2e-07	2.97e-12
	rs2488253	1.7e-05	3.4e-05	7.99e-05	0.000156463	9.14e-08	5.32e-09	1.7e-05	3.4e-05	3.84e-06	7.67e-06	1.76e-05	2.61e-10
	rs2796283	1.53e-05	3.06e-05	8.2e-05	0.000160619	8.45e-08	4.92e-09	1.53e-05	3.06e-05	3.84e-06	7.67e-06	1.58e-05	2.35e-10
	rs2796266	1.46e-05	2.92e-05	7.98e-05	0.000156293	7.83e-08	4.56e-09	1.46e-05	2.92e-05	3.95e-06	7.9e-06	1.55e-05	2.3e-10
	rs1970530	1.39e-05	2.79e-05	7.98e-05	0.000156301	7.48e-08	4.35e-09	1.39e-05	2.79e-05	3.95e-06	7.9e-06	1.48e-05	2.2e-10
	rs2724391	1.32e-05	2.65e-05	7.99e-05	0.000156456	7.11e-08	4.14e-09	1.32e-05	2.65e-05	3.83e-06	7.65e-06	1.36e-05	2.02e-10
	rs1474742	1.21e-05	2.42e-05	8.16e-05	0.000159817	6.63e-08	3.86e-09	1.21e-05	2.42e-05	3.85e-06	7.68e-06	1.25e-05	1.86e-10
	rs1962149	1.22e-05	2.43e-05	8.01e-05	0.000156921	6.55e-08	3.82e-09	1.22e-05	2.43e-05	3.82e-06	7.63e-06	1.25e-05	1.86e-10
	rs7532674	8.43e-08	1.69e-07	0.00716991	0.0140476	4.07e-08	2.37e-09	8.43e-08	1.69e-07	3.69e-06	7.37e-06	8.36e-08	1.24e-12
	rs2796276	1.27e-06	2.54e-06	7.99e-05	0.000156508	6.82e-09	3.97e-10	1.27e-06	2.54e-06	3.84e-06	7.68e-06	1.31e-06	1.95e-11
	rs2796268	1.21e-06	2.42e-06	7.97e-05	0.000156212	6.5e-09	3.78e-10	1.21e-06	2.42e-06	3.93e-06	7.84e-06	1.28e-06	1.9e-11
	rs2724381	1.19e-06	2.37e-06	7.99e-05	0.000156503	6.38e-09	3.72e-10	1.19e-06	2.37e-06	3.84e-06	7.68e-06	1.23e-06	1.82e-11
	rs2796271	1.17e-06	2.34e-06	7.99e-05	0.000156458	6.29e-09	3.66e-10	1.17e-06	2.34e-06	3.84e-06	7.67e-06	1.21e-06	1.79e-11
	rs2488254	9.47e-07	1.89e-06	7.98e-05	0.000156381	5.09e-09	2.96e-10	9.47e-07	1.89e-06	3.83e-06	7.66e-06	9.75e-07	1.45e-11
	rs2488255	9.37e-07	1.87e-06	7.99e-05	0.000156465	5.04e-09	2.93e-10	9.37e-07	1.87e-06	3.84e-06	7.67e-06	9.67e-07	1.44e-11
	rs2796264	8.33e-07	1.67e-06	7.98e-05	0.000156276	4.47e-09	2.6e-10	8.33e-07	1.67e-06	3.95e-06	7.9e-06	8.85e-07	1.32e-11
	rs2761433	7.93e-07	1.59e-06	7.98e-05	0.00015626	4.26e-09	2.48e-10	7.93e-07	1.59e-06	3.95e-06	7.9e-06	8.43e-07	1.25e-11
	rs1830764	6.51e-07	1.3e-06	7.97e-05	0.0001562	3.5e-09	2.04e-10	6.51e-07	1.3e-06	3.96e-06	7.91e-06	6.93e-07	1.03e-11
	rs2796263	5.63e-07	1.13e-06	7.97e-05	0.000156248	3.02e-09	1.76e-10	5.63e-07	1.13e-06	3.95e-06	7.9e-06	5.98e-07	8.89e-12
	rs761275	5.13e-07	1.03e-06	8.16e-05	0.000159842	2.82e-09	1.64e-10	5.13e-07	1.03e-06	3.84e-06	7.67e-06	5.3e-07	7.87e-12
	rs2281289	3.52e-07	7.03e-07	8.18e-05	0.000160342	1.94e-09	1.13e-10	3.52e-07	7.03e-07	3.83e-06	7.65e-06	3.62e-07	5.38e-12
	rs3109808	3.21e-07	6.42e-07	7.98e-05	0.000156396	1.72e-09	1e-10	3.21e-07	6.42e-07	3.82e-06	7.63e-06	3.3e-07	4.9e-12
	rs2745975	3.13e-07	6.26e-07	8.09e-05	0.000158441	1.7e-09	9.92e-11	3.13e-07	6.26e-07	3.67e-06	7.32e-06	3.08e-07	4.58e-12
	rs7144	2.89e-07	5.79e-07	8.16e-05	0.000159832	1.59e-09	9.25e-11	2.89e-07	5.79e-07	3.84e-06	7.66e-06	2.98e-07	4.43e-12
	rs2724361	2.86e-07	5.72e-07	7.99e-05	0.00015647	1.54e-09	8.95e-11	2.86e-07	5.72e-07	3.84e-06	7.67e-06	2.95e-07	4.39e-12
	rs2724389	2.75e-07	5.5e-07	7.99e-05	0.000156448	1.48e-09	8.6e-11	2.75e-07	5.5e-07	3.84e-06	7.67e-06	2.84e-07	4.22e-12
	rs2488252	2.63e-07	5.27e-07	7.99e-05	0.000156462	1.42e-09	8.24e-11	2.63e-07	5.27e-07	3.84e-06	7.67e-06	2.72e-07	4.04e-12
	rs2724359	2.63e-07	5.26e-07	7.99e-05	0.000156451	1.41e-09	8.23e-11	2.63e-07	5.26e-07	3.84e-06	7.67e-06	2.71e-07	4.03e-12
	rs2724382	2.63e-07	5.26e-07	7.98e-05	0.000156333	1.41e-09	8.22e-11	2.63e-07	5.26e-07	3.95e-06	7.9e-06	2.79e-07	4.15e-12
	rs2724380	2.57e-07	5.14e-07	7.99e-05	0.000156493	1.38e-09	8.04e-11	2.57e-07	5.14e-07	3.84e-06	7.67e-06	2.65e-07	3.95e-12
	rs10746399	2.53e-07	5.07e-07	7.99e-05	0.00015646	1.36e-09	7.93e-11	2.53e-07	5.07e-07	3.84e-06	7.67e-06	2.62e-07	3.89e-12
	rs2724388	2.43e-07	4.86e-07	7.98e-05	0.000156444	1.31e-09	7.61e-11	2.43e-07	4.86e-07	3.84e-06	7.67e-06	2.51e-07	3.73e-12
	rs2724383	2.33e-07	4.67e-07	7.98e-05	0.000156339	1.25e-09	7.3e-11	2.33e-07	4.67e-07	3.95e-06	7.9e-06	2.48e-07	3.69e-12
	rs2724375	2.1e-07	4.19e-07	8.15e-05	0.000159642	1.15e-09	6.69e-11	2.1e-07	4.19e-07	3.82e-06	7.62e-06	2.15e-07	3.2e-12
	rs1891423	1.16e-07	2.32e-07	0.000145339	0.000284754	1.13e-09	6.61e-11	1.16e-07	2.32e-07	3.87e-06	7.74e-06	1.21e-07	1.79e-12
	rs2745980	2.05e-07	4.09e-07	8.08e-05	0.000158316	1.11e-09	6.48e-11	2.05e-07	4.09e-07	3.67e-06	7.33e-06	2.02e-07	3e-12
	rs2796258	1.93e-07	3.86e-07	8e-05	0.00015671	1.04e-09	6.05e-11	1.93e-07	3.86e-07	3.92e-06	7.83e-06	2.03e-07	3.02e-12
	rs2796275	9.74e-08	1.95e-07	0.000145199	0.00028448	9.52e-10	5.54e-11	9.74e-08	1.95e-07	3.85e-06	7.69e-06	1.01e-07	1.5e-12
	rs859705	1.71e-07	3.42e-07	8.16e-05	0.00015984	9.38e-10	5.46e-11	1.71e-07	3.42e-07	3.82e-06	7.64e-06	1.76e-07	2.61e-12
	rs7550273	1.42e-07	2.83e-07	8.6e-05	0.000168502	8.19e-10	4.77e-11	1.42e-07	2.83e-07	4.01e-06	8.01e-06	1.52e-07	2.27e-12
	rs2724398	1.32e-07	2.64e-07	8.19e-05	0.000160523	7.29e-10	4.24e-11	1.32e-07	2.64e-07	3.87e-06	7.72e-06	1.37e-07	2.04e-12
	rs2761430	1.26e-07	2.53e-07	7.99e-05	0.00015645	6.79e-10	3.95e-11	1.26e-07	2.53e-07	3.94e-06	7.87e-06	1.34e-07	1.99e-12
	rs859706	1.11e-07	2.21e-07	8.16e-05	0.000159842	6.07e-10	3.54e-11	1.11e-07	2.21e-07	3.83e-06	7.66e-06	1.14e-07	1.69e-12
	rs11370836	1.02e-07	2.03e-07	7.99e-05	0.000156452	5.46e-10	3.18e-11	1.02e-07	2.03e-07	3.84e-06	7.67e-06	1.05e-07	1.56e-12
	rs2796262	9.92e-08	1.98e-07	7.99e-05	0.000156505	5.33e-10	3.11e-11	9.92e-08	1.98e-07	3.94e-06	7.87e-06	1.05e-07	1.56e-12
	rs12401619	8.61e-08	1.72e-07	8.16e-05	0.000159886	4.73e-10	2.75e-11	8.61e-08	1.72e-07	3.86e-06	7.71e-06	8.93e-08	1.33e-12
	rs7523273	3.82e-08	7.64e-08	0.000124906	0.000244721	3.21e-10	1.87e-11	3.82e-08	7.64e-08	3.87e-06	7.73e-06	3.97e-08	5.91e-13
	rs12184327	3.71e-08	7.41e-08	0.000127293	0.000249398	3.18e-10	1.85e-11	3.71e-08	7.41e-08	3.87e-06	7.74e-06	3.86e-08	5.74e-13
	rs12123251	3.66e-08	7.33e-08	0.000127214	0.000249244	3.14e-10	1.83e-11	3.66e-08	7.33e-08	3.88e-06	7.76e-06	3.83e-08	5.69e-13
	rs2796272	5.24e-10	1.05e-09	0.00860849	0.0168661	3.04e-10	1.77e-11	5.24e-10	1.05e-09	7.63e-06	1.52e-05	1.07e-09	1.6e-14
	rs12410786	3.59e-08	7.19e-08	0.000124773	0.000244462	3.02e-10	1.76e-11	3.59e-08	7.19e-08	3.87e-06	7.72e-06	3.73e-08	5.55e-13
	rs12132780	3.47e-08	6.95e-08	0.000125636	0.000246153	2.94e-10	1.71e-11	3.47e-08	6.95e-08	3.85e-06	7.68e-06	3.59e-08	5.34e-13
	rs34385765	3.17e-08	6.33e-08	0.000126997	0.000248819	2.71e-10	1.58e-11	3.17e-08	6.33e-08	3.88e-06	7.76e-06	3.31e-08	4.91e-13
	rs10863593	2.84e-08	5.68e-08	0.000121024	0.000237115	2.31e-10	1.35e-11	2.84e-08	5.68e-08	3.68e-06	7.35e-06	2.81e-08	4.17e-13
	rs2745979	7.06e-09	1.41e-08	0.0004822	0.000944749	2.29e-10	1.33e-11	7.06e-09	1.41e-08	3.71e-06	7.41e-06	7.04e-09	1.05e-13
	rs1142469	2.41e-08	4.82e-08	0.000124838	0.000244588	2.03e-10	1.18e-11	2.41e-08	4.82e-08	3.85e-06	7.7e-06	2.5e-08	3.71e-13
	rs3849274	8.93e-09	1.79e-08	8.33e-05	0.000163234	5.01e-11	2.92e-12	8.93e-09	1.79e-08	3.7e-06	7.39e-06	8.88e-09	1.32e-13
	rs1204706	7.43e-09	1.49e-08	8.34e-05	0.000163324	4.17e-11	2.43e-12	7.43e-09	1.49e-08	3.69e-06	7.38e-06	7.37e-09	1.1e-13
	rs145995688	4.14e-09	8.28e-09	0.000145013	0.000284115	4.04e-11	2.35e-12	4.14e-09	8.28e-09	3.98e-06	7.96e-06	4.43e-09	6.59e-14
	rs2724385	5.93e-09	1.19e-08	9.13e-05	0.000178924	3.64e-11	2.12e-12	5.93e-09	1.19e-08	3.96e-06	7.92e-06	6.32e-09	9.39e-14
	rs6697277	5.81e-09	1.16e-08	8.08e-05	0.000158272	3.16e-11	1.84e-12	5.81e-09	1.16e-08	3.68e-06	7.36e-06	5.76e-09	8.56e-14
	rs2724394	3.96e-09	7.92e-09	8.09e-05	0.000158421	2.15e-11	1.25e-12	3.96e-09	7.92e-09	3.67e-06	7.34e-06	3.91e-09	5.81e-14
	rs2796259	3.66e-09	7.31e-09	8.5e-05	0.000166584	2.09e-11	1.22e-12	3.66e-09	7.31e-09	4.02e-06	8.04e-06	3.95e-09	5.88e-14
	rs2466571	3.29e-09	6.58e-09	9.15e-05	0.000179234	2.03e-11	1.18e-12	3.29e-09	6.58e-09	3.92e-06	7.84e-06	3.47e-09	5.16e-14
	rs1204708	2.53e-09	5.07e-09	8.31e-05	0.000162784	1.42e-11	8.25e-13	2.53e-09	5.07e-09	3.7e-06	7.39e-06	2.52e-09	3.74e-14
	rs6540443	1.15e-09	2.29e-09	0.000125454	0.000245795	9.67e-12	5.63e-13	1.15e-09	2.29e-09	3.84e-06	7.67e-06	1.18e-09	1.76e-14
	rs4844394	1.12e-09	2.24e-09	0.000124902	0.000244714	9.44e-12	5.49e-13	1.12e-09	2.24e-09	3.85e-06	7.69e-06	1.16e-09	1.73e-14
	rs7537216	8.32e-10	1.66e-09	0.000130469	0.00025562	7.31e-12	4.25e-13	8.32e-10	1.66e-09	3.67e-06	7.34e-06	8.21e-10	1.22e-14
	rs12749612	8.31e-10	1.66e-09	0.000121966	0.000238961	6.82e-12	3.97e-13	8.31e-10	1.66e-09	3.67e-06	7.34e-06	8.2e-10	1.22e-14
	rs2745977	7.23e-10	1.45e-09	0.000121201	0.000237463	5.9e-12	3.43e-13	7.23e-10	1.45e-09	3.68e-06	7.34e-06	7.15e-10	1.06e-14
	rs2796270	9.24e-10	1.85e-09	9.13e-05	0.000178928	5.68e-12	3.31e-13	9.24e-10	1.85e-09	3.91e-06	7.81e-06	9.72e-10	1.44e-14
	rs2724386	8.04e-10	1.61e-09	9.14e-05	0.000179123	4.95e-12	2.88e-13	8.04e-10	1.61e-09	3.96e-06	7.91e-06	8.56e-10	1.27e-14
	rs866511	6.94e-10	1.39e-09	9.32e-05	0.00018268	4.36e-12	2.54e-13	6.94e-10	1.39e-09	3.79e-06	7.57e-06	7.07e-10	1.05e-14
	rs761276	6.09e-10	1.22e-09	9.37e-05	0.000183549	3.84e-12	2.24e-13	6.09e-10	1.22e-09	3.78e-06	7.55e-06	6.19e-10	9.2e-15
	rs2724377	5.44e-10	1.09e-09	9.24e-05	0.000181002	3.38e-12	1.97e-13	5.44e-10	1.09e-09	3.78e-06	7.55e-06	5.53e-10	8.22e-15
	rs2761435	5.21e-10	1.04e-09	9.09e-05	0.000178155	3.19e-12	1.86e-13	5.21e-10	1.04e-09	4.04e-06	8.08e-06	5.66e-10	8.41e-15
	rs1555137	1.21e-10	2.42e-10	0.000328439	0.000643492	2.67e-12	1.56e-13	1.21e-10	2.42e-10	4.3e-06	8.59e-06	1.4e-10	2.08e-15
	rs2761436	4.06e-10	8.12e-10	9.05e-05	0.000177301	2.47e-12	1.44e-13	4.06e-10	8.12e-10	4.03e-06	8.06e-06	4.4e-10	6.55e-15
	rs2796267	4.19e-10	8.38e-10	8.73e-05	0.000171094	2.46e-12	1.43e-13	4.19e-10	8.38e-10	3.97e-06	7.93e-06	4.47e-10	6.64e-15
	rs12409962	9.62e-11	1.92e-10	0.000333294	0.000653004	2.16e-12	1.26e-13	9.62e-11	1.92e-10	4.28e-06	8.54e-06	1.11e-10	1.64e-15
	rs2745972	3.28e-10	6.57e-10	9.41e-05	0.000184409	2.08e-12	1.21e-13	3.28e-10	6.57e-10	3.81e-06	7.61e-06	3.36e-10	5e-15
	rs2796273	3.02e-10	6.04e-10	8.19e-05	0.000160511	1.67e-12	9.7e-14	3.02e-10	6.04e-10	3.8e-06	7.59e-06	3.08e-10	4.59e-15
	rs12407259	6.88e-11	1.38e-10	0.000134004	0.000262547	6.2e-13	3.61e-14	6.88e-11	1.38e-10	3.67e-06	7.34e-06	6.79e-11	1.01e-15
	rs6540439	6.45e-12	1.29e-11	0.00107071	0.00209778	4.65e-13	2.71e-14	6.45e-12	1.29e-11	3.67e-06	7.33e-06	6.36e-12	9.46e-17
	rs859562	6.89e-12	1.38e-11	0.000522823	0.00102434	2.43e-13	1.41e-14	6.89e-12	1.38e-11	3.92e-06	7.82e-06	7.26e-12	1.08e-16
	rs2796246	7.6e-14	1.52e-13	0.0447307	0.0876384	2.29e-13	1.33e-14	7.6e-14	1.52e-13	9.67e-06	1.93e-05	1.97e-13	2.93e-18
	rs2488259	3.54e-11	7.09e-11	8.91e-05	0.000174609	2.13e-13	1.24e-14	3.54e-11	7.09e-11	5.04e-06	1.01e-05	4.8e-11	7.13e-16
	rs733177	2.68e-11	5.37e-11	0.000111915	0.000219269	2.02e-13	1.18e-14	2.68e-11	5.37e-11	5.7e-06	1.14e-05	4.11e-11	6.11e-16
	rs558248	2.62e-11	5.23e-11	0.000108402	0.000212386	1.91e-13	1.11e-14	2.62e-11	5.23e-11	5.19e-06	1.04e-05	3.65e-11	5.42e-16
	rs677715	2.62e-11	5.23e-11	0.000108402	0.000212387	1.91e-13	1.11e-14	2.62e-11	5.23e-11	5.19e-06	1.04e-05	3.65e-11	5.42e-16
	rs7522307	1.2e-12	2.4e-12	0.00211446	0.00414274	1.7e-13	9.93e-15	1.2e-12	2.4e-12	3.75e-06	7.49e-06	1.21e-12	1.79e-17
	rs658347	1.62e-11	3.23e-11	7.26e-05	0.000142336	7.9e-14	4.6e-15	1.62e-11	3.23e-11	4.25e-06	8.5e-06	1.85e-11	2.75e-16
	rs1204675	6.21e-12	1.24e-11	0.000103539	0.000202859	4.33e-14	2.52e-15	6.21e-12	1.24e-11	5.1e-06	1.02e-05	8.51e-12	1.26e-16
	rs1570565	4.43e-12	8.85e-12	0.000136679	0.000267788	4.07e-14	2.37e-15	4.43e-12	8.85e-12	3.75e-06	7.5e-06	4.46e-12	6.64e-17
	rs1977265	3.35e-12	6.71e-12	0.000169664	0.000332413	3.83e-14	2.23e-15	3.35e-12	6.71e-12	3.73e-06	7.44e-06	3.36e-12	4.99e-17
	rs4844617	3.59e-13	7.19e-13	0.00156367	0.00306361	3.78e-14	2.2e-15	3.59e-13	7.19e-13	3.67e-06	7.34e-06	3.55e-13	5.27e-18
	rs2104303	2.67e-12	5.34e-12	0.00019034	0.000372922	3.42e-14	1.99e-15	2.67e-12	5.34e-12	3.73e-06	7.46e-06	2.68e-12	3.98e-17
	rs3927459	2.65e-12	5.3e-12	0.000184407	0.000361298	3.29e-14	1.91e-15	2.65e-12	5.3e-12	3.76e-06	7.51e-06	2.67e-12	3.98e-17
	rs607952	6.52e-12	1.3e-11	7.4e-05	0.00014489	3.24e-14	1.89e-15	6.52e-12	1.3e-11	4.37e-06	8.74e-06	7.66e-12	1.14e-16
	rs6677310	3.05e-13	6.1e-13	0.00152206	0.0029821	3.12e-14	1.82e-15	3.05e-13	6.1e-13	3.67e-06	7.34e-06	3.01e-13	4.47e-18
	rs2761421	2.91e-13	5.82e-13	0.00151999	0.00297803	2.98e-14	1.73e-15	2.91e-13	5.82e-13	3.67e-06	7.34e-06	2.87e-13	4.27e-18
	rs2796255	2.75e-13	5.49e-13	0.00152206	0.0029821	2.81e-14	1.64e-15	2.75e-13	5.49e-13	3.67e-06	7.34e-06	2.71e-13	4.03e-18
	rs2745952	4.98e-12	9.96e-12	8.12e-05	0.000159087	2.72e-14	1.58e-15	4.98e-12	9.96e-12	5.04e-06	1.01e-05	6.74e-12	1e-16
	rs7553211	2.06e-13	4.11e-13	0.00187121	0.00366617	2.59e-14	1.51e-15	2.06e-13	4.11e-13	5.04e-06	1.01e-05	2.79e-13	4.14e-18
	rs1204707	3.93e-12	7.85e-12	9.16e-05	0.000179384	2.42e-14	1.41e-15	3.93e-12	7.85e-12	3.67e-06	7.33e-06	3.87e-12	5.75e-17
	rs1819222	4.24e-12	8.47e-12	8.46e-05	0.000165753	2.41e-14	1.4e-15	4.24e-12	8.47e-12	3.73e-06	7.45e-06	4.25e-12	6.31e-17
	rs1998539	2.27e-12	4.54e-12	0.000152639	0.000299058	2.33e-14	1.36e-15	2.27e-12	4.54e-12	3.76e-06	7.51e-06	2.29e-12	3.41e-17
	rs2025374	2.27e-12	4.54e-12	0.000152641	0.000299062	2.33e-14	1.36e-15	2.27e-12	4.54e-12	3.76e-06	7.51e-06	2.29e-12	3.41e-17
	rs2796236	3.53e-12	7.06e-12	9.14e-05	0.000179092	2.17e-14	1.26e-15	3.53e-12	7.06e-12	3.66e-06	7.32e-06	3.48e-12	5.17e-17
	rs2796239	1.75e-12	3.5e-12	0.000156607	0.000306832	1.85e-14	1.07e-15	1.75e-12	3.5e-12	3.76e-06	7.5e-06	1.77e-12	2.63e-17
	rs761277	3.74e-12	7.48e-12	7.21e-05	0.000141215	1.81e-14	1.06e-15	3.74e-12	7.48e-12	4.14e-06	8.27e-06	4.16e-12	6.19e-17
	rs11120766	2.35e-12	4.7e-12	8.04e-05	0.00015748	1.27e-14	7.41e-16	2.35e-12	4.7e-12	3.92e-06	7.84e-06	2.48e-12	3.69e-17
	rs11120769	2.28e-12	4.55e-12	8.04e-05	0.000157481	1.23e-14	7.17e-16	2.28e-12	4.55e-12	3.92e-06	7.84e-06	2.4e-12	3.57e-17
	rs6687863	1.12e-14	2.23e-14	0.0158424	0.0310392	1.19e-14	6.93e-16	1.11e-14	2.23e-14	1.54e-05	3.09e-05	4.63e-14	6.88e-19
	rs6664477	2.11e-12	4.22e-12	8.02e-05	0.00015715	1.14e-14	6.63e-16	2.11e-12	4.22e-12	3.93e-06	7.84e-06	2.23e-12	3.31e-17
	rs6540429	2.1e-12	4.2e-12	8.03e-05	0.00015732	1.14e-14	6.61e-16	2.1e-12	4.2e-12	3.93e-06	7.85e-06	2.22e-12	3.3e-17
	rs11117607	2.1e-12	4.2e-12	8.02e-05	0.000157113	1.13e-14	6.6e-16	2.1e-12	4.2e-12	3.92e-06	7.84e-06	2.22e-12	3.29e-17
	rs2476543	9.38e-13	1.88e-12	0.000173844	0.000340603	1.1e-14	6.39e-16	9.38e-13	1.88e-12	3.76e-06	7.51e-06	9.48e-13	1.41e-17
	rs1977268	9.5e-13	1.9e-12	0.000169441	0.000331976	1.08e-14	6.31e-16	9.5e-13	1.9e-12	3.72e-06	7.44e-06	9.51e-13	1.41e-17
	rs1570564	1.2e-12	2.4e-12	0.000126171	0.0002472	1.02e-14	5.93e-16	1.2e-12	2.4e-12	3.76e-06	7.52e-06	1.21e-12	1.8e-17
	rs35438924	1e-12	2e-12	0.000136349	0.000267141	9.2e-15	5.35e-16	1e-12	2e-12	3.76e-06	7.5e-06	1.01e-12	1.5e-17
	rs58953262	1.27e-14	2.54e-14	0.0105651	0.0206996	9.03e-15	5.26e-16	1.27e-14	2.54e-14	1.77e-05	3.55e-05	6.05e-14	8.99e-19
	rs34277355	9.44e-13	1.89e-12	0.000136357	0.000267156	8.66e-15	5.04e-16	9.44e-13	1.89e-12	3.76e-06	7.5e-06	9.53e-13	1.42e-17
	rs477273	1e-12	2.01e-12	0.000125523	0.000245931	8.48e-15	4.94e-16	1e-12	2.01e-12	3.83e-06	7.66e-06	1.03e-12	1.54e-17
	rs11346635	1.33e-12	2.66e-12	9.42e-05	0.000184478	8.43e-15	4.91e-16	1.33e-12	2.66e-12	4.12e-06	8.22e-06	1.47e-12	2.19e-17
	rs10863505	8.01e-13	1.6e-12	0.000154195	0.000302107	8.32e-15	4.84e-16	8.01e-13	1.6e-12	3.75e-06	7.5e-06	8.08e-13	1.2e-17
	rs6683902	8.95e-13	1.79e-12	0.000136289	0.000267024	8.21e-15	4.78e-16	8.95e-13	1.79e-12	3.76e-06	7.5e-06	9.03e-13	1.34e-17
	rs1876455	1.56e-12	3.11e-12	7.75e-05	0.000151891	8.12e-15	4.73e-16	1.56e-12	3.11e-12	4.07e-06	8.14e-06	1.7e-12	2.53e-17
	rs4253914	1.55e-12	3.1e-12	7.78e-05	0.000152482	8.12e-15	4.73e-16	1.55e-12	3.1e-12	4.06e-06	8.11e-06	1.69e-12	2.51e-17
	rs34355011	5.9e-13	1.18e-12	0.00018883	0.000369964	7.5e-15	4.37e-16	5.9e-13	1.18e-12	3.73e-06	7.46e-06	5.93e-13	8.81e-18
	rs12132968	5.71e-13	1.14e-12	0.00019339	0.000378899	7.43e-15	4.33e-16	5.71e-13	1.14e-12	3.74e-06	7.47e-06	5.74e-13	8.53e-18
	rs1977266	6.31e-13	1.26e-12	0.000169102	0.000331312	7.19e-15	4.18e-16	6.31e-13	1.26e-12	3.73e-06	7.44e-06	6.32e-13	9.4e-18
	rs12733108	6.94e-13	1.39e-12	0.000152641	0.000299062	7.13e-15	4.15e-16	6.94e-13	1.39e-12	3.76e-06	7.51e-06	7.01e-13	1.04e-17
	rs2985104	5.56e-13	1.11e-12	0.000190126	0.000372503	7.12e-15	4.14e-16	5.56e-13	1.11e-12	3.73e-06	7.46e-06	5.58e-13	8.3e-18
	rs12132176	5.39e-13	1.08e-12	0.00019339	0.000378899	7.02e-15	4.09e-16	5.39e-13	1.08e-12	3.74e-06	7.47e-06	5.42e-13	8.06e-18
	rs1359147	6.8e-13	1.36e-12	0.000152726	0.000299228	6.99e-15	4.07e-16	6.8e-13	1.36e-12	3.76e-06	7.51e-06	6.87e-13	1.02e-17
	rs2796269	1.41e-12	2.83e-12	7.31e-05	0.000143273	6.96e-15	4.05e-16	1.41e-12	2.83e-12	5.1e-06	1.02e-05	1.94e-12	2.88e-17
	rs906463	1.24e-12	2.47e-12	8.02e-05	0.00015714	6.67e-15	3.88e-16	1.24e-12	2.47e-12	3.93e-06	7.84e-06	1.3e-12	1.94e-17
	rs1204672	8.6e-13	1.72e-12	0.000113907	0.000223173	6.6e-15	3.84e-16	8.6e-13	1.72e-12	4.13e-06	8.25e-06	9.54e-13	1.42e-17
	rs2796257	5.07e-13	1.01e-12	0.000190104	0.00037246	6.48e-15	3.78e-16	5.07e-13	1.01e-12	3.73e-06	7.46e-06	5.09e-13	7.56e-18
	rs1977267	6.89e-13	1.38e-12	0.000137419	0.000269238	6.37e-15	3.71e-16	6.89e-13	1.38e-12	3.75e-06	7.49e-06	6.95e-13	1.03e-17
	rs4844594	1.12e-12	2.25e-12	8.04e-05	0.000157558	6.09e-15	3.54e-16	1.12e-12	2.25e-12	3.93e-06	7.85e-06	1.19e-12	1.76e-17
	rs2761420	4.66e-13	9.33e-13	0.000190262	0.00037277	5.97e-15	3.48e-16	4.66e-13	9.33e-13	3.73e-06	7.46e-06	4.68e-13	6.96e-18
	rs11118453	5.64e-13	1.13e-12	0.000152661	0.0002991	5.8e-15	3.38e-16	5.64e-13	1.13e-12	3.76e-06	7.51e-06	5.7e-13	8.47e-18
	rs2796256	4.62e-13	9.25e-13	0.000186767	0.000365923	5.81e-15	3.38e-16	4.62e-13	9.25e-13	3.79e-06	7.58e-06	4.71e-13	7.01e-18
	rs11118451	5.64e-13	1.13e-12	0.000152641	0.000299062	5.8e-15	3.37e-16	5.64e-13	1.13e-12	3.76e-06	7.51e-06	5.7e-13	8.47e-18
	rs7543097	5.71e-13	1.14e-12	0.000150824	0.000295502	5.8e-15	3.37e-16	5.71e-13	1.14e-12	3.77e-06	7.53e-06	5.79e-13	8.6e-18
	rs72742996	9.5e-13	1.9e-12	8.54e-05	0.000167409	5.46e-15	3.18e-16	9.49e-13	1.9e-12	4.14e-06	8.27e-06	1.06e-12	1.57e-17
	rs4081159	5.23e-13	1.05e-12	0.000153129	0.000300017	5.39e-15	3.14e-16	5.23e-13	1.05e-12	3.76e-06	7.5e-06	5.28e-13	7.85e-18
	rs11120691	8.43e-13	1.69e-12	9.12e-05	0.000178657	5.18e-15	3.01e-16	8.43e-13	1.69e-12	4.03e-06	8.04e-06	9.12e-13	1.36e-17
	rs113535756	7.52e-13	1.5e-12	0.000100192	0.0001963	5.07e-15	2.95e-16	7.52e-13	1.5e-12	3.66e-06	7.32e-06	7.4e-13	1.1e-17
	rs2796232	3.26e-13	6.52e-13	0.000223575	0.000438038	4.91e-15	2.86e-16	3.26e-13	6.52e-13	3.7e-06	7.39e-06	3.24e-13	4.82e-18
	rs926631	4.44e-13	8.89e-13	0.000163319	0.000319983	4.88e-15	2.84e-16	4.44e-13	8.88e-13	3.66e-06	7.32e-06	4.37e-13	6.5e-18
	rs34388352	9.65e-13	1.93e-12	7.4e-05	0.000144982	4.8e-15	2.8e-16	9.64e-13	1.93e-12	5.16e-06	1.03e-05	1.34e-12	1.99e-17
	rs4844378	8.24e-13	1.65e-12	8.69e-05	0.000170289	4.82e-15	2.8e-16	8.23e-13	1.65e-12	3.9e-06	7.8e-06	8.63e-13	1.28e-17
	rs2796261	4.35e-13	8.69e-13	0.000153127	0.000300013	4.48e-15	2.61e-16	4.35e-13	8.69e-13	3.76e-06	7.52e-06	4.39e-13	6.53e-18
	rs2761422	4.32e-13	8.64e-13	0.000152491	0.000298768	4.43e-15	2.58e-16	4.32e-13	8.64e-13	3.76e-06	7.51e-06	4.36e-13	6.48e-18
	rs2761425	4.32e-13	8.64e-13	0.000152533	0.000298851	4.43e-15	2.58e-16	4.32e-13	8.64e-13	3.76e-06	7.51e-06	4.36e-13	6.48e-18
	rs2488248	4.13e-13	8.27e-13	0.000156916	0.000307438	4.37e-15	2.54e-16	4.13e-13	8.27e-13	3.75e-06	7.49e-06	4.16e-13	6.19e-18
	rs2796280	4.21e-13	8.43e-13	0.000152587	0.000298956	4.33e-15	2.52e-16	4.21e-13	8.43e-13	3.76e-06	7.51e-06	4.26e-13	6.33e-18
	rs10779398	7.02e-13	1.4e-12	9.14e-05	0.000179153	4.32e-15	2.51e-16	7.02e-13	1.4e-12	3.74e-06	7.47e-06	7.05e-13	1.05e-17
	rs7518047	4.06e-13	8.11e-13	0.000157154	0.000307902	4.29e-15	2.5e-16	4.06e-13	8.11e-13	3.75e-06	7.49e-06	4.08e-13	6.07e-18
	rs2796250	3.83e-13	7.67e-13	0.000164287	0.000321879	4.24e-15	2.47e-16	3.83e-13	7.67e-13	3.78e-06	7.54e-06	3.89e-13	5.78e-18
	rs2796251	3.83e-13	7.67e-13	0.00016435	0.000322002	4.24e-15	2.47e-16	3.83e-13	7.67e-13	3.78e-06	7.54e-06	3.89e-13	5.78e-18
	rs2796234	3.98e-13	7.97e-13	0.000157264	0.000308118	4.22e-15	2.46e-16	3.98e-13	7.97e-13	3.75e-06	7.49e-06	4.01e-13	5.97e-18
	rs2025375	4.06e-13	8.11e-13	0.000153609	0.000300958	4.19e-15	2.44e-16	4.06e-13	8.11e-13	3.76e-06	7.51e-06	4.1e-13	6.09e-18
	rs7534297	6.41e-13	1.28e-12	9.32e-05	0.000182678	4.02e-15	2.34e-16	6.4e-13	1.28e-12	4.14e-06	8.27e-06	7.12e-13	1.06e-17
	rs11120652	6.36e-13	1.27e-12	9.25e-05	0.000181296	3.96e-15	2.31e-16	6.35e-13	1.27e-12	4.06e-06	8.12e-06	6.94e-13	1.03e-17
	rs7538414	6.24e-13	1.25e-12	9.42e-05	0.000184473	3.95e-15	2.3e-16	6.23e-13	1.25e-12	4.12e-06	8.22e-06	6.89e-13	1.02e-17
	rs2404557	6.41e-13	1.28e-12	9.09e-05	0.000178069	3.92e-15	2.28e-16	6.4e-13	1.28e-12	4.21e-06	8.41e-06	7.24e-13	1.08e-17
	rs10779387	5.71e-13	1.14e-12	0.0001	0.000195829	3.84e-15	2.24e-16	5.71e-13	1.14e-12	3.72e-06	7.42e-06	5.7e-13	8.48e-18
	rs4844375	6.25e-13	1.25e-12	8.82e-05	0.000172875	3.71e-15	2.16e-16	6.25e-13	1.25e-12	4.12e-06	8.24e-06	6.93e-13	1.03e-17
	rs7554172	6.99e-13	1.4e-12	7.88e-05	0.000154299	3.71e-15	2.16e-16	6.99e-13	1.4e-12	3.99e-06	7.97e-06	7.5e-13	1.11e-17
	rs35028790	6.56e-13	1.31e-12	8.38e-05	0.000164134	3.7e-15	2.15e-16	6.56e-13	1.31e-12	3.9e-06	7.8e-06	6.88e-13	1.02e-17
	rs75385517	6.06e-13	1.21e-12	9.05e-05	0.000177279	3.69e-15	2.15e-16	6.06e-13	1.21e-12	3.8e-06	7.6e-06	6.19e-13	9.2e-18
	rs6671998	5.86e-13	1.17e-12	9.33e-05	0.000182736	3.68e-15	2.14e-16	5.85e-13	1.17e-12	4.14e-06	8.27e-06	6.51e-13	9.68e-18
	rs7533852	6.43e-13	1.29e-12	8.47e-05	0.000165937	3.67e-15	2.14e-16	6.43e-13	1.29e-12	3.91e-06	7.82e-06	6.76e-13	1.01e-17
	rs10779386	5.4e-13	1.08e-12	0.0001	0.000195829	3.63e-15	2.12e-16	5.4e-13	1.08e-12	3.72e-06	7.42e-06	5.39e-13	8.02e-18
	rs1583089	6.09e-13	1.22e-12	8.81e-05	0.000172636	3.61e-15	2.1e-16	6.09e-13	1.22e-12	4.13e-06	8.25e-06	6.76e-13	1e-17
	rs7537940	5.56e-13	1.11e-12	9.41e-05	0.000184446	3.52e-15	2.05e-16	5.55e-13	1.11e-12	4.12e-06	8.22e-06	6.14e-13	9.13e-18
	rs2796247	2.73e-13	5.46e-13	0.00018853	0.000369377	3.46e-15	2.02e-16	2.73e-13	5.46e-13	3.71e-06	7.41e-06	2.72e-13	4.04e-18
	rs11120690	5.64e-13	1.13e-12	9.05e-05	0.000177382	3.44e-15	2e-16	5.64e-13	1.13e-12	4.06e-06	8.1e-06	6.14e-13	9.13e-18
	rs72744757	5.42e-13	1.08e-12	9.44e-05	0.000184908	3.44e-15	2e-16	5.42e-13	1.08e-12	4.11e-06	8.21e-06	5.98e-13	8.9e-18
	rs4844585	5.76e-13	1.15e-12	8.8e-05	0.000172508	3.41e-15	1.99e-16	5.75e-13	1.15e-12	4.11e-06	8.2e-06	6.35e-13	9.43e-18
	rs56276503	5.68e-13	1.14e-12	8.81e-05	0.000172669	3.37e-15	1.96e-16	5.68e-13	1.14e-12	4.09e-06	8.18e-06	6.25e-13	9.29e-18
	rs2661357	4.49e-14	8.98e-14	0.00110109	0.00215731	3.33e-15	1.94e-16	4.48e-14	8.96e-14	0.0191168	0.0381909	2.3e-10	3.42e-15
	rs2802237	4.1e-14	8.21e-14	0.00120476	0.00236043	3.33e-15	1.94e-16	4.09e-14	8.18e-14	0.0264576	0.0528559	2.91e-10	4.32e-15
	rs6680631	5.28e-13	1.06e-12	9.32e-05	0.000182687	3.31e-15	1.93e-16	5.27e-13	1.05e-12	4.14e-06	8.27e-06	5.87e-13	8.73e-18
	rs2782846	4.45e-14	8.89e-14	0.00109202	0.00213954	3.27e-15	1.9e-16	4.43e-14	8.86e-14	0.017197	0.0343555	2.05e-10	3.04e-15
	rs2404556	5.23e-13	1.05e-12	9.21e-05	0.000180459	3.24e-15	1.89e-16	5.23e-13	1.05e-12	4.14e-06	8.26e-06	5.81e-13	8.64e-18
	rs2039543	4.52e-14	9.04e-14	0.00105359	0.00206423	3.2e-15	1.87e-16	4.51e-14	9.01e-14	0.0142923	0.0285527	1.73e-10	2.57e-15
	rs2782851	4.52e-14	9.04e-14	0.00105324	0.00206355	3.2e-15	1.87e-16	4.51e-14	9.01e-14	0.0142597	0.0284875	1.73e-10	2.57e-15
	rs2782850	4.47e-14	8.95e-14	0.00105333	0.00206373	3.17e-15	1.85e-16	4.46e-14	8.92e-14	0.0142597	0.0284875	1.71e-10	2.54e-15
	rs10494889	4.47e-14	8.95e-14	0.00105272	0.00206254	3.17e-15	1.84e-16	4.46e-14	8.92e-14	0.0142273	0.0284228	1.7e-10	2.53e-15
	rs2782848	4.45e-14	8.9e-14	0.00104719	0.00205171	3.14e-15	1.83e-16	4.44e-14	8.87e-14	0.0142592	0.0284864	1.7e-10	2.53e-15
	rs1204677	5.55e-13	1.11e-12	8.38e-05	0.000164096	3.13e-15	1.82e-16	5.55e-13	1.11e-12	4.71e-06	9.41e-06	7.02e-13	1.04e-17
	rs11120557	5.25e-13	1.05e-12	8.82e-05	0.000172766	3.11e-15	1.81e-16	5.24e-13	1.05e-12	4.13e-06	8.24e-06	5.82e-13	8.64e-18
	rs2564971	4.38e-14	8.76e-14	0.00105324	0.00206355	3.1e-15	1.81e-16	4.37e-14	8.73e-14	0.0142597	0.0284875	1.67e-10	2.49e-15
	rs11374571	2.99e-13	5.97e-13	0.000152983	0.000299732	3.07e-15	1.79e-16	2.99e-13	5.97e-13	3.76e-06	7.5e-06	3.01e-13	4.48e-18
	rs2782853	4.33e-14	8.67e-14	0.00105315	0.00206338	3.07e-15	1.79e-16	4.32e-14	8.64e-14	0.0142597	0.0284875	1.66e-10	2.46e-15
	rs6660557	4.33e-14	8.67e-14	0.00105171	0.00206056	3.07e-15	1.79e-16	4.32e-14	8.64e-14	0.0141632	0.0282947	1.64e-10	2.44e-15
	rs7553339	4.33e-14	8.67e-14	0.00105246	0.00206203	3.07e-15	1.79e-16	4.32e-14	8.64e-14	0.0141952	0.0283586	1.65e-10	2.45e-15
	rs10864188	4.88e-13	9.75e-13	9.33e-05	0.000182727	3.06e-15	1.78e-16	4.87e-13	9.74e-13	4.14e-06	8.27e-06	5.42e-13	8.06e-18
	rs6686201	4.88e-13	9.75e-13	9.33e-05	0.00018273	3.06e-15	1.78e-16	4.87e-13	9.74e-13	4.14e-06	8.27e-06	5.42e-13	8.06e-18
	rs6667500	5.7e-13	1.14e-12	7.87e-05	0.000154163	3.02e-15	1.76e-16	5.7e-13	1.14e-12	3.79e-06	7.58e-06	5.81e-13	8.63e-18
	rs1762350	4.21e-14	8.42e-14	0.00105496	0.00206692	2.99e-15	1.74e-16	4.2e-14	8.39e-14	0.0166817	0.033326	1.88e-10	2.8e-15
	rs2490261	4.06e-14	8.11e-14	0.00109496	0.0021453	2.99e-15	1.74e-16	4.04e-14	8.09e-14	0.0176339	0.0352283	1.92e-10	2.85e-15
	rs2782839	4.1e-14	8.21e-14	0.00107969	0.00211538	2.98e-15	1.74e-16	4.09e-14	8.18e-14	0.0190321	0.0380216	2.09e-10	3.11e-15
	rs2782840	4.06e-14	8.12e-14	0.00109608	0.00214748	3e-15	1.74e-16	4.05e-14	8.1e-14	0.0190885	0.0381342	2.08e-10	3.09e-15
	rs2802230	4.23e-14	8.45e-14	0.00104941	0.00205604	2.99e-15	1.74e-16	4.21e-14	8.43e-14	0.0143767	0.0287212	1.63e-10	2.42e-15
	rs1762349	4.19e-14	8.37e-14	0.00105496	0.00206692	2.97e-15	1.73e-16	4.17e-14	8.35e-14	0.0166817	0.033326	1.87e-10	2.78e-15
	rs6692273	5.27e-13	1.05e-12	8.4e-05	0.000164543	2.98e-15	1.73e-16	5.27e-13	1.05e-12	3.91e-06	7.81e-06	5.53e-13	8.22e-18
	rs7553157	4.2e-14	8.4e-14	0.00105246	0.00206203	2.98e-15	1.73e-16	4.19e-14	8.37e-14	0.0141952	0.0283586	1.6e-10	2.38e-15
	rs2564973	3.98e-14	7.96e-14	0.00110463	0.00216425	2.96e-15	1.72e-16	3.97e-14	7.93e-14	0.0180392	0.036038	1.92e-10	2.86e-15
	rs11118491	5.08e-13	1.02e-12	8.59e-05	0.000168246	2.93e-15	1.71e-16	5.08e-13	1.02e-12	3.74e-06	7.47e-06	5.1e-13	7.58e-18
	rs2564970	4.12e-14	8.25e-14	0.00105315	0.00206338	2.92e-15	1.7e-16	4.11e-14	8.22e-14	0.0142597	0.0284875	1.58e-10	2.34e-15
	rs2217406	4.63e-13	9.25e-13	9.32e-05	0.00018266	2.9e-15	1.69e-16	4.62e-13	9.25e-13	4.14e-06	8.27e-06	5.15e-13	7.65e-18
	rs2724362	2.32e-13	4.64e-13	0.000186028	0.000364474	2.9e-15	1.69e-16	2.32e-13	4.64e-13	3.77e-06	7.53e-06	2.35e-13	3.49e-18
	rs6668683	4.08e-14	8.16e-14	0.00105263	0.00206237	2.89e-15	1.68e-16	4.07e-14	8.14e-14	0.0141952	0.0283586	1.55e-10	2.31e-15
	rs12140999	5.06e-13	1.01e-12	8.39e-05	0.000164411	2.86e-15	1.67e-16	5.06e-13	1.01e-12	3.9e-06	7.78e-06	5.3e-13	7.88e-18
	rs1583088	4.85e-13	9.7e-13	8.81e-05	0.000172599	2.87e-15	1.67e-16	4.84e-13	9.69e-13	4.09e-06	8.18e-06	5.33e-13	7.92e-18
	rs1594284	4.79e-13	9.57e-13	8.81e-05	0.000172607	2.84e-15	1.65e-16	4.78e-13	9.56e-13	4.13e-06	8.25e-06	5.31e-13	7.89e-18
	rs2782847	4e-14	7.99e-14	0.00105376	0.00206457	2.83e-15	1.65e-16	3.98e-14	7.97e-14	0.0142923	0.0285527	1.53e-10	2.28e-15
	rs2802232	4e-14	7.99e-14	0.00105359	0.00206423	2.83e-15	1.65e-16	3.98e-14	7.97e-14	0.0142923	0.0285527	1.53e-10	2.28e-15
	rs7521457	4e-14	7.99e-14	0.00105246	0.00206203	2.83e-15	1.65e-16	3.98e-14	7.97e-14	0.0141952	0.0283586	1.52e-10	2.26e-15
	rs2782854	3.96e-14	7.91e-14	0.00105298	0.00206305	2.8e-15	1.63e-16	3.94e-14	7.89e-14	0.0142273	0.0284228	1.51e-10	2.24e-15
	rs56311085	5.82e-13	1.16e-12	7.15e-05	0.000140147	2.8e-15	1.63e-16	5.81e-13	1.16e-12	4.55e-06	9.08e-06	7.1e-13	1.06e-17
	rs2782842	3.74e-14	7.48e-14	0.00110725	0.00216937	2.79e-15	1.62e-16	3.73e-14	7.46e-14	0.0189383	0.0378343	1.9e-10	2.82e-15
	rs4844584	4.69e-13	9.39e-13	8.81e-05	0.000172637	2.78e-15	1.62e-16	4.69e-13	9.38e-13	4.11e-06	8.21e-06	5.18e-13	7.7e-18
	rs12066318	4.71e-13	9.41e-13	8.38e-05	0.000164133	2.65e-15	1.55e-16	4.7e-13	9.41e-13	3.9e-06	7.8e-06	4.94e-13	7.34e-18
	rs10864161	4.43e-13	8.86e-13	8.8e-05	0.000172354	2.62e-15	1.53e-16	4.43e-13	8.86e-13	4.1e-06	8.2e-06	4.89e-13	7.26e-18
	rs4844582	4.43e-13	8.87e-13	8.8e-05	0.000172367	2.62e-15	1.53e-16	4.43e-13	8.86e-13	4.11e-06	8.2e-06	4.89e-13	7.27e-18
	rs2745938	4.29e-13	8.58e-13	9.01e-05	0.00017652	2.6e-15	1.52e-16	4.29e-13	8.58e-13	4.52e-06	9.02e-06	5.21e-13	7.74e-18
	rs6658718	3.6e-14	7.21e-14	0.00105255	0.0020622	2.55e-15	1.49e-16	3.59e-14	7.19e-14	0.0141952	0.0283586	1.37e-10	2.04e-15
	rs2745981	4.64e-13	9.28e-13	8.07e-05	0.000158142	2.52e-15	1.47e-16	4.64e-13	9.27e-13	3.69e-06	7.37e-06	4.6e-13	6.83e-18
	rs12405364	4.65e-13	9.3e-13	8.02e-05	0.00015718	2.51e-15	1.46e-16	4.65e-13	9.29e-13	3.93e-06	7.85e-06	4.91e-13	7.29e-18
	rs2724378	5.03e-13	1.01e-12	7.36e-05	0.000144221	2.49e-15	1.45e-16	5.03e-13	1.01e-12	4.04e-06	8.07e-06	5.46e-13	8.11e-18
	rs2745946	3.86e-13	7.72e-13	9.39e-05	0.0001839	2.44e-15	1.42e-16	3.86e-13	7.71e-13	3.71e-06	7.42e-06	3.85e-13	5.72e-18
	rs10863245	4.29e-13	8.59e-13	8.35e-05	0.000163551	2.41e-15	1.4e-16	4.29e-13	8.58e-13	3.9e-06	7.8e-06	4.5e-13	6.69e-18
	rs1782468	3.38e-14	6.76e-14	0.00105507	0.00206714	2.4e-15	1.4e-16	3.37e-14	6.74e-14	0.0143296	0.0286271	1.3e-10	1.93e-15
	rs2785638	2.67e-13	5.33e-13	0.000133146	0.000260867	2.39e-15	1.39e-16	2.66e-13	5.33e-13	6.71e-06	1.34e-05	4.8e-13	7.14e-18
	rs2089493	5e-13	1e-12	6.98e-05	0.000136667	2.35e-15	1.37e-16	5e-13	9.99e-13	6.59e-06	1.32e-05	8.85e-13	1.32e-17
	rs1864369	3.96e-13	7.92e-13	8.8e-05	0.000172332	2.34e-15	1.36e-16	3.96e-13	7.91e-13	4.07e-06	8.14e-06	4.33e-13	6.44e-18
	rs2802235	3.19e-14	6.37e-14	0.0010858	0.00212735	2.33e-15	1.36e-16	3.18e-14	6.35e-14	0.0171756	0.0343127	1.47e-10	2.18e-15
	rs28371583	3.9e-14	7.79e-14	0.000862766	0.00169037	2.26e-15	1.32e-16	3.88e-14	7.77e-14	0.0554062	0.110688	5.78e-10	8.6e-15
	rs2785640	3.52e-13	7.05e-13	9.39e-05	0.000183876	2.23e-15	1.3e-16	3.52e-13	7.04e-13	3.71e-06	7.42e-06	3.52e-13	5.23e-18
	rs12033963	2.87e-14	5.75e-14	0.00114898	0.00225113	2.22e-15	1.29e-16	2.87e-14	5.73e-14	3.9e-06	7.79e-06	3e-14	4.47e-19
	rs6540437	2.17e-14	4.35e-14	0.00149749	0.00293395	2.19e-15	1.28e-16	2.17e-14	4.34e-14	5.72e-06	1.14e-05	3.34e-14	4.96e-19
	rs1429904	3.08e-14	6.15e-14	0.00105289	0.00206288	2.18e-15	1.27e-16	3.07e-14	6.13e-14	0.0142273	0.0284228	1.17e-10	1.74e-15
	rs2745969	4.11e-13	8.23e-13	7.63e-05	0.000149436	2.11e-15	1.23e-16	4.11e-13	8.22e-13	4.85e-06	9.69e-06	5.36e-13	7.97e-18
	rs3849268	3.69e-13	7.38e-13	8.47e-05	0.000166023	2.1e-15	1.23e-16	3.69e-13	7.38e-13	3.75e-06	7.48e-06	3.71e-13	5.52e-18
	rs1819221	3.66e-13	7.32e-13	8.48e-05	0.000166224	2.09e-15	1.22e-16	3.66e-13	7.32e-13	3.75e-06	7.48e-06	3.68e-13	5.47e-18
	rs41308433	4.3e-13	8.6e-13	7.07e-05	0.000138438	2.04e-15	1.19e-16	4.29e-13	8.59e-13	4.84e-06	9.67e-06	5.59e-13	8.3e-18
	rs12726522	1.4e-14	2.8e-14	0.0021003	0.004115	1.98e-15	1.15e-16	1.4e-14	2.79e-14	3.87e-06	7.73e-06	1.45e-14	2.16e-19
	rs7515373	3.08e-13	6.16e-13	9.42e-05	0.000184571	1.95e-15	1.14e-16	3.08e-13	6.16e-13	4.11e-06	8.22e-06	3.4e-13	5.06e-18
	rs12409159	1.4e-14	2.81e-14	0.00203963	0.00399613	1.93e-15	1.12e-16	1.4e-14	2.8e-14	3.89e-06	7.76e-06	1.46e-14	2.17e-19
	rs3849267	3.34e-13	6.67e-13	8.48e-05	0.000166058	1.9e-15	1.11e-16	3.34e-13	6.67e-13	3.75e-06	7.48e-06	3.36e-13	4.99e-18
	rs10746364	3.4e-13	6.79e-13	8.06e-05	0.00015789	1.84e-15	1.07e-16	3.39e-13	6.79e-13	3.97e-06	7.93e-06	3.62e-13	5.38e-18
	rs2250321	3.59e-13	7.19e-13	7.61e-05	0.000149194	1.84e-15	1.07e-16	3.59e-13	7.18e-13	5.61e-06	1.12e-05	5.41e-13	8.04e-18
	rs2761426	2.12e-13	4.25e-13	0.000128663	0.000252082	1.84e-15	1.07e-16	2.12e-13	4.25e-13	3.79e-06	7.58e-06	2.16e-13	3.22e-18
	rs12025522	3.72e-14	7.44e-14	0.000706567	0.00138434	1.77e-15	1.03e-16	3.71e-14	7.43e-14	4.25e-06	8.48e-06	4.24e-14	6.3e-19
	rs550519	3.22e-13	6.44e-13	8.19e-05	0.000160466	1.77e-15	1.03e-16	3.22e-13	6.43e-13	3.76e-06	7.51e-06	3.25e-13	4.83e-18
	rs28371614	3.1e-14	6.2e-14	0.000831296	0.00162871	1.74e-15	1.01e-16	3.09e-14	6.18e-14	0.0511064	0.102098	4.25e-10	6.31e-15
	rs507920	3.34e-13	6.67e-13	7.63e-05	0.00014943	1.71e-15	9.97e-17	3.33e-13	6.67e-13	4.83e-06	9.65e-06	4.33e-13	6.44e-18
	rs11118345	3.59e-14	7.17e-14	0.000706891	0.00138497	1.71e-15	9.94e-17	3.58e-14	7.16e-14	4.25e-06	8.48e-06	4.09e-14	6.07e-19
	rs1323720	3.57e-14	7.14e-14	0.000705391	0.00138203	1.7e-15	9.87e-17	3.57e-14	7.13e-14	4.35e-06	8.68e-06	4.17e-14	6.19e-19
	rs1319388	1.32e-13	2.65e-13	0.000189018	0.000370332	1.68e-15	9.8e-17	1.32e-13	2.65e-13	3.71e-06	7.4e-06	1.32e-13	1.96e-18
	rs11118281	3.47e-14	6.94e-14	0.000714427	0.00139974	1.67e-15	9.72e-17	3.47e-14	6.93e-14	4.26e-06	8.52e-06	3.97e-14	5.9e-19
	rs7416027	1.63e-14	3.26e-14	0.00151166	0.00296171	1.66e-15	9.67e-17	1.63e-14	3.26e-14	5.75e-06	1.15e-05	2.52e-14	3.74e-19
	rs650470	3.21e-13	6.42e-13	7.6e-05	0.000148982	1.64e-15	9.57e-17	3.21e-13	6.42e-13	4.84e-06	9.67e-06	4.18e-13	6.21e-18
	rs7525170	1.01e-13	2.01e-13	0.000241675	0.000473501	1.64e-15	9.52e-17	1e-13	2.01e-13	4.12e-06	8.23e-06	1.11e-13	1.65e-18
	rs11118278	3.39e-14	6.78e-14	0.000714659	0.00140019	1.63e-15	9.49e-17	3.38e-14	6.76e-14	4.27e-06	8.54e-06	3.89e-14	5.78e-19
	rs6685242	1.15e-14	2.31e-14	0.00209185	0.00409845	1.62e-15	9.46e-17	1.15e-14	2.3e-14	5.76e-06	1.15e-05	1.78e-14	2.65e-19
	rs7543236	2.74e-13	5.48e-13	8.8e-05	0.0001725	1.62e-15	9.46e-17	2.74e-13	5.48e-13	4.11e-06	8.2e-06	3.02e-13	4.49e-18
	rs7525478	1.38e-14	2.75e-14	0.00173764	0.00340446	1.61e-15	9.37e-17	1.37e-14	2.75e-14	5.79e-06	1.16e-05	2.14e-14	3.18e-19
	rs12135236	2.75e-13	5.5e-13	8.62e-05	0.000168946	1.6e-15	9.29e-17	2.75e-13	5.49e-13	3.93e-06	7.86e-06	2.91e-13	4.32e-18
	rs2296156	3.33e-14	6.67e-14	0.000708011	0.00138717	1.59e-15	9.25e-17	3.33e-14	6.66e-14	4.24e-06	8.46e-06	3.79e-14	5.63e-19
	rs649185	3.06e-13	6.13e-13	7.63e-05	0.000149431	1.57e-15	9.16e-17	3.06e-13	6.13e-13	4.83e-06	9.65e-06	3.98e-13	5.91e-18
	rs1995717	2.92e-13	5.83e-13	7.93e-05	0.000155299	1.56e-15	9.06e-17	2.91e-13	5.83e-13	4.03e-06	8.05e-06	3.16e-13	4.69e-18
	rs6671969	3.22e-14	6.43e-14	0.0007183	0.00140733	1.56e-15	9.05e-17	3.21e-14	6.42e-14	4.35e-06	8.69e-06	3.76e-14	5.58e-19
	rs12022909	3.34e-14	6.69e-14	0.000682813	0.0013378	1.54e-15	8.95e-17	3.34e-14	6.68e-14	4.3e-06	8.59e-06	3.86e-14	5.74e-19
	rs10779351	3.13e-14	6.26e-14	0.000724276	0.00141903	1.53e-15	8.88e-17	3.12e-14	6.25e-14	4.33e-06	8.64e-06	3.63e-14	5.4e-19
	rs2796243	2.44e-13	4.88e-13	9.22e-05	0.000180585	1.51e-15	8.81e-17	2.44e-13	4.88e-13	3.73e-06	7.46e-06	2.45e-13	3.64e-18
	rs61822674	4.88e-14	9.77e-14	0.000450064	0.000881786	1.48e-15	8.61e-17	4.87e-14	9.74e-14	7.72e-05	0.000154278	1.01e-12	1.5e-17
	rs7535532	4.88e-14	9.77e-14	0.000449983	0.000881627	1.48e-15	8.61e-17	4.87e-14	9.74e-14	7.72e-05	0.000154323	1.01e-12	1.5e-17
	rs7543117	4.88e-14	9.77e-14	0.000450132	0.000881919	1.48e-15	8.61e-17	4.87e-14	9.74e-14	7.72e-05	0.000154251	1.01e-12	1.5e-17
	rs6657436	1.47e-14	2.95e-14	0.00148835	0.00291605	1.48e-15	8.6e-17	1.47e-14	2.94e-14	5.75e-06	1.15e-05	2.28e-14	3.38e-19
	rs6669885	1.47e-14	2.95e-14	0.00148835	0.00291605	1.48e-15	8.6e-17	1.47e-14	2.94e-14	5.75e-06	1.15e-05	2.28e-14	3.38e-19
	rs9727645	1.47e-14	2.95e-14	0.00148374	0.002907	1.47e-15	8.57e-17	1.47e-14	2.94e-14	5.72e-06	1.14e-05	2.26e-14	3.36e-19
	rs11118322	1.46e-14	2.92e-14	0.00148928	0.00291787	1.46e-15	8.53e-17	1.46e-14	2.92e-14	5.74e-06	1.15e-05	2.25e-14	3.35e-19
	rs7514661	4.83e-14	9.67e-14	0.000450226	0.000882103	1.46e-15	8.53e-17	4.82e-14	9.64e-14	7.72e-05	0.000154233	1e-12	1.49e-17
	rs10494890	4.83e-14	9.66e-14	0.000449918	0.000881501	1.46e-15	8.52e-17	4.82e-14	9.63e-14	7.99e-05	0.000159577	1.03e-12	1.54e-17
	rs11118268	1.45e-14	2.9e-14	0.0014983	0.00293555	1.46e-15	8.51e-17	1.45e-14	2.89e-14	5.72e-06	1.14e-05	2.23e-14	3.31e-19
	rs2039544	2.45e-13	4.89e-13	8.8e-05	0.00017235	1.45e-15	8.43e-17	2.44e-13	4.89e-13	4.11e-06	8.2e-06	2.7e-13	4.01e-18
	rs6666431	1.44e-14	2.87e-14	0.00149672	0.00293244	1.45e-15	8.43e-17	1.43e-14	2.87e-14	5.72e-06	1.14e-05	2.21e-14	3.28e-19
	rs7518565	4.78e-14	9.56e-14	0.000450161	0.000881976	1.45e-15	8.43e-17	4.77e-14	9.53e-14	7.99e-05	0.00015953	1.02e-12	1.52e-17
	rs2985106	1.4e-13	2.8e-13	0.000153407	0.000300563	1.45e-15	8.42e-17	1.4e-13	2.8e-13	3.72e-06	7.44e-06	1.4e-13	2.08e-18
	rs12125256	3.03e-14	6.07e-14	0.000707266	0.00138571	1.44e-15	8.41e-17	3.03e-14	6.06e-14	4.23e-06	8.46e-06	3.45e-14	5.12e-19
	rs10082154	1.42e-14	2.84e-14	0.00150995	0.00295837	1.44e-15	8.4e-17	1.42e-14	2.83e-14	5.73e-06	1.14e-05	2.18e-14	3.24e-19
	rs2296159	3.04e-14	6.07e-14	0.000706307	0.00138383	1.44e-15	8.4e-17	3.03e-14	6.06e-14	4.23e-06	8.45e-06	3.45e-14	5.12e-19
	rs1570567	1.42e-14	2.85e-14	0.00149975	0.00293838	1.44e-15	8.36e-17	1.42e-14	2.84e-14	5.72e-06	1.14e-05	2.18e-14	3.25e-19
	rs1583091	4.73e-14	9.47e-14	0.000450145	0.000881945	1.43e-15	8.35e-17	4.72e-14	9.44e-14	7.72e-05	0.000154278	9.8e-13	1.46e-17
	rs6662432	1.42e-14	2.85e-14	0.00149749	0.00293395	1.43e-15	8.35e-17	1.42e-14	2.84e-14	5.72e-06	1.14e-05	2.18e-14	3.25e-19
	rs7517879	1.42e-14	2.85e-14	0.0014973	0.00293358	1.43e-15	8.35e-17	1.42e-14	2.84e-14	5.72e-06	1.14e-05	2.18e-14	3.25e-19
	rs6682464	1.26e-14	2.51e-14	0.00168978	0.0033107	1.43e-15	8.31e-17	1.25e-14	2.5e-14	5.53e-06	1.1e-05	1.86e-14	2.77e-19
	rs6657161	2.96e-14	5.91e-14	0.00071543	0.0014017	1.42e-15	8.29e-17	2.95e-14	5.9e-14	4.28e-06	8.56e-06	3.4e-14	5.05e-19
	rs6683750	1.4e-14	2.81e-14	0.00150538	0.0029494	1.42e-15	8.29e-17	1.4e-14	2.8e-14	5.63e-06	1.12e-05	2.12e-14	3.15e-19
	rs55638602	4.68e-14	9.37e-14	0.000451378	0.00088436	1.42e-15	8.28e-17	4.67e-14	9.34e-14	7.73e-05	0.00015434	9.69e-13	1.44e-17
	rs10863451	1.4e-14	2.8e-14	0.00150727	0.00295312	1.42e-15	8.27e-17	1.4e-14	2.79e-14	5.69e-06	1.14e-05	2.14e-14	3.17e-19
	rs4844588	4.69e-14	9.37e-14	0.00045055	0.000882738	1.42e-15	8.27e-17	4.67e-14	9.34e-14	7.72e-05	0.000154143	9.69e-13	1.44e-17
	rs7532664	4.68e-14	9.36e-14	0.000450265	0.000882179	1.42e-15	8.26e-17	4.67e-14	9.34e-14	7.96e-05	0.000159026	9.99e-13	1.48e-17
	rs12119104	2.87e-14	5.74e-14	0.00072832	0.00142696	1.41e-15	8.19e-17	2.87e-14	5.73e-14	4.09e-06	8.18e-06	3.15e-14	4.69e-19
	rs6691942	2.48e-13	4.96e-13	8.4e-05	0.000164543	1.4e-15	8.16e-17	2.48e-13	4.95e-13	3.91e-06	7.81e-06	2.6e-13	3.87e-18
	rs4427403	1.37e-14	2.74e-14	0.0015096	0.00295769	1.39e-15	8.11e-17	1.37e-14	2.74e-14	5.74e-06	1.15e-05	2.11e-14	3.14e-19
	rs1583090	4.59e-14	9.18e-14	0.000449651	0.000880976	1.39e-15	8.09e-17	4.58e-14	9.16e-14	7.8e-05	0.000155888	9.6e-13	1.43e-17
	rs6704151	1.38e-14	2.75e-14	0.00149697	0.00293294	1.39e-15	8.07e-17	1.37e-14	2.74e-14	5.72e-06	1.14e-05	2.11e-14	3.14e-19
	rs75729926	2.8e-14	5.6e-14	0.000727999	0.00142633	1.37e-15	7.98e-17	2.79e-14	5.59e-14	4.29e-06	8.57e-06	3.22e-14	4.79e-19
	rs4317806	1.35e-14	2.7e-14	0.0014971	0.00293319	1.36e-15	7.92e-17	1.35e-14	2.69e-14	5.73e-06	1.15e-05	2.08e-14	3.09e-19
	rs2182912	8.57e-14	1.71e-13	0.000235075	0.00046057	1.36e-15	7.9e-17	8.55e-14	1.71e-13	4.11e-06	8.21e-06	9.45e-14	1.4e-18
	rs11118280	1.34e-14	2.68e-14	0.00149742	0.00293382	1.35e-15	7.86e-17	1.34e-14	2.67e-14	5.72e-06	1.14e-05	2.05e-14	3.05e-19
	rs2785632	2.61e-13	5.21e-13	7.63e-05	0.000149496	1.34e-15	7.79e-17	2.61e-13	5.21e-13	4.85e-06	9.68e-06	3.39e-13	5.04e-18
	rs67422482	2.79e-14	5.59e-14	0.000709694	0.00139046	1.33e-15	7.77e-17	2.79e-14	5.58e-14	4.25e-06	8.49e-06	3.18e-14	4.73e-19
	rs2796260	2.79e-13	5.58e-13	7.1e-05	0.000139171	1.33e-15	7.76e-17	2.79e-13	5.57e-13	5.66e-06	1.13e-05	4.24e-13	6.3e-18
	rs4844589	4.36e-14	8.73e-14	0.000450307	0.000882262	1.32e-15	7.7e-17	4.35e-14	8.7e-14	7.72e-05	0.000154233	9.02e-13	1.34e-17
	rs6540893	4.34e-14	8.68e-14	0.000450145	0.000881945	1.32e-15	7.66e-17	4.33e-14	8.66e-14	7.72e-05	0.000154278	8.98e-13	1.34e-17
	rs7539772	2.73e-14	5.47e-14	0.00071517	0.00140119	1.32e-15	7.66e-17	2.73e-14	5.46e-14	4.26e-06	8.52e-06	3.13e-14	4.65e-19
	rs34451130	2.73e-14	5.46e-14	0.000709927	0.00139092	1.3e-15	7.59e-17	2.72e-14	5.45e-14	4.25e-06	8.49e-06	3.11e-14	4.62e-19
	rs6696228	2.87e-14	5.74e-14	0.000673658	0.00131986	1.3e-15	7.58e-17	2.87e-14	5.73e-14	4.35e-06	8.69e-06	3.35e-14	4.98e-19
	rs6684643	2.7e-14	5.41e-14	0.000714356	0.0013996	1.3e-15	7.57e-17	2.7e-14	5.4e-14	4.26e-06	8.51e-06	3.09e-14	4.59e-19
	rs7526831	4.28e-14	8.56e-14	0.000449072	0.000879842	1.29e-15	7.53e-17	4.27e-14	8.53e-14	7.83e-05	0.000156455	8.98e-13	1.34e-17
	rs35707912	1.28e-14	2.57e-14	0.00149486	0.0029288	1.29e-15	7.52e-17	1.28e-14	2.56e-14	3.9e-06	7.78e-06	1.34e-14	1.99e-19
	rs7531923	2.5e-14	5e-14	0.000765515	0.00149983	1.29e-15	7.5e-17	2.5e-14	4.99e-14	4.31e-06	8.62e-06	2.89e-14	4.3e-19
	rs12411037	2.68e-14	5.35e-14	0.000710714	0.00139246	1.28e-15	7.45e-17	2.67e-14	5.34e-14	4.22e-06	8.43e-06	3.03e-14	4.51e-19
	rs11118337	2.67e-14	5.34e-14	0.000707087	0.00138536	1.27e-15	7.4e-17	2.67e-14	5.33e-14	4.23e-06	8.45e-06	3.03e-14	4.51e-19
	rs4844612	2.63e-14	5.25e-14	0.000718448	0.00140762	1.27e-15	7.39e-17	2.62e-14	5.24e-14	4.3e-06	8.59e-06	3.03e-14	4.5e-19
	rs1323722	2.72e-14	5.45e-14	0.000691455	0.00135473	1.27e-15	7.38e-17	2.72e-14	5.44e-14	4.37e-06	8.73e-06	3.19e-14	4.75e-19
	rs10746386	2.64e-14	5.29e-14	0.000706889	0.00138497	1.26e-15	7.32e-17	2.64e-14	5.28e-14	4.24e-06	8.48e-06	3.01e-14	4.48e-19
	rs4308978	2.61e-14	5.22e-14	0.0007153	0.00140145	1.26e-15	7.32e-17	2.61e-14	5.21e-14	4.26e-06	8.52e-06	2.99e-14	4.44e-19
	rs7515149	2.61e-14	5.22e-14	0.000715305	0.00140146	1.26e-15	7.32e-17	2.61e-14	5.21e-14	4.26e-06	8.52e-06	2.99e-14	4.44e-19
	rs9728503	2.61e-14	5.22e-14	0.000715301	0.00140145	1.26e-15	7.32e-17	2.61e-14	5.21e-14	4.26e-06	8.52e-06	2.99e-14	4.44e-19
	rs12045913	2.61e-14	5.21e-14	0.000711095	0.00139321	1.25e-15	7.26e-17	2.6e-14	5.2e-14	4.3e-06	8.59e-06	3.01e-14	4.47e-19
	rs61822697	3.52e-14	7.04e-14	0.000526063	0.00103069	1.25e-15	7.25e-17	3.51e-14	7.01e-14	0.000107061	0.000213882	1.01e-12	1.5e-17
	rs28371597	4.38e-14	8.75e-14	0.000422211	0.000827216	1.24e-15	7.24e-17	4.36e-14	8.72e-14	0.000163554	0.000326743	1.92e-12	2.85e-17
	rs1853526	5.43e-14	1.09e-13	0.000338908	0.000664004	1.24e-15	7.21e-17	5.42e-14	1.08e-13	4.86e-06	9.72e-06	7.09e-14	1.05e-18
	rs11118354	2.59e-14	5.17e-14	0.000708892	0.00138889	1.23e-15	7.18e-17	2.58e-14	5.16e-14	4.24e-06	8.48e-06	2.94e-14	4.38e-19
	rs11118359	2.61e-14	5.23e-14	0.000699676	0.00137084	1.23e-15	7.17e-17	2.61e-14	5.22e-14	4.24e-06	8.47e-06	2.97e-14	4.42e-19
	rs6698351	3.35e-14	6.7e-14	0.00054126	0.00106046	1.22e-15	7.11e-17	3.34e-14	6.68e-14	0.000105836	0.000211434	9.5e-13	1.41e-17
	rs2184820	2.31e-13	4.61e-13	7.85e-05	0.000153854	1.22e-15	7.1e-17	2.31e-13	4.61e-13	4.88e-06	9.75e-06	3.02e-13	4.5e-18
	rs12144801	2.56e-14	5.12e-14	0.000705539	0.00138233	1.21e-15	7.07e-17	2.55e-14	5.11e-14	4.24e-06	8.47e-06	2.91e-14	4.33e-19
	rs12563520	2.52e-14	5.04e-14	0.000711095	0.00139321	1.21e-15	7.03e-17	2.52e-14	5.03e-14	4.3e-06	8.59e-06	2.91e-14	4.33e-19
	rs12143527	5.52e-14	1.1e-13	0.000323814	0.000634431	1.2e-15	7.01e-17	5.52e-14	1.1e-13	4.65e-06	9.28e-06	6.89e-14	1.02e-18
	rs11118237	2.5e-14	5e-14	0.000713086	0.00139711	1.2e-15	6.99e-17	2.5e-14	4.99e-14	4.26e-06	8.5e-06	2.86e-14	4.25e-19
	rs11118282	2.51e-14	5.02e-14	0.00071024	0.00139154	1.2e-15	6.99e-17	2.51e-14	5.01e-14	4.34e-06	8.66e-06	2.92e-14	4.34e-19
	rs6660254	3.81e-14	7.62e-14	0.000465997	0.000913002	1.19e-15	6.96e-17	3.8e-14	7.59e-14	8.38e-05	0.000167458	8.56e-13	1.27e-17
	rs12032970	2.5e-14	5.01e-14	0.000706479	0.00138417	1.19e-15	6.93e-17	2.5e-14	5e-14	4.25e-06	8.48e-06	2.85e-14	4.24e-19
	rs4844387	2.46e-14	4.92e-14	0.000718452	0.00140762	1.19e-15	6.93e-17	2.46e-14	4.91e-14	4.29e-06	8.58e-06	2.84e-14	4.21e-19
	rs4097398	2.5e-14	5.01e-14	0.00070562	0.00138248	1.19e-15	6.92e-17	2.5e-14	5e-14	4.24e-06	8.47e-06	2.85e-14	4.23e-19
	rs2181694	2.49e-14	4.97e-14	0.000705124	0.00138151	1.18e-15	6.87e-17	2.48e-14	4.96e-14	4.35e-06	8.69e-06	2.9e-14	4.31e-19
	rs6702222	2.48e-14	4.97e-14	0.000704885	0.00138104	1.18e-15	6.86e-17	2.48e-14	4.96e-14	4.35e-06	8.69e-06	2.9e-14	4.31e-19
	rs6673333	3.38e-14	6.77e-14	0.000514948	0.00100891	1.17e-15	6.83e-17	3.37e-14	6.75e-14	9.43e-05	0.000188323	8.55e-13	1.27e-17
	rs9729474	1.18e-14	2.36e-14	0.00147169	0.00288339	1.17e-15	6.82e-17	1.18e-14	2.36e-14	5.84e-06	1.17e-05	1.85e-14	2.75e-19
	rs4076514	2.42e-14	4.85e-14	0.000715302	0.00140145	1.17e-15	6.79e-17	2.42e-14	4.84e-14	4.26e-06	8.52e-06	2.77e-14	4.12e-19
	rs10442696	3.85e-14	7.69e-14	0.000449983	0.000881627	1.16e-15	6.78e-17	3.83e-14	7.67e-14	7.72e-05	0.000154323	7.96e-13	1.18e-17
	rs2796253	2.41e-13	4.82e-13	7.16e-05	0.000140299	1.16e-15	6.76e-17	2.41e-13	4.81e-13	4e-06	7.98e-06	2.58e-13	3.84e-18
	rs11582249	3.85e-14	7.69e-14	0.000448191	0.000878117	1.16e-15	6.75e-17	3.83e-14	7.67e-14	7.75e-05	0.000154797	7.98e-13	1.19e-17
	rs6667118	2.43e-14	4.86e-14	0.000705399	0.00138205	1.15e-15	6.72e-17	2.42e-14	4.85e-14	4.35e-06	8.68e-06	2.83e-14	4.21e-19
	rs10863437	2.41e-14	4.81e-14	0.000711126	0.00139327	1.15e-15	6.71e-17	2.4e-14	4.8e-14	4.25e-06	8.48e-06	2.74e-14	4.08e-19
	rs6667238	2.43e-14	4.86e-14	0.000705297	0.00138185	1.15e-15	6.71e-17	2.42e-14	4.85e-14	4.35e-06	8.68e-06	2.83e-14	4.21e-19
	rs11580387	3.77e-14	7.54e-14	0.000450493	0.000882627	1.14e-15	6.65e-17	3.76e-14	7.51e-14	7.98e-05	0.000159465	8.06e-13	1.2e-17
	rs11118253	2.4e-14	4.81e-14	0.000704885	0.00138104	1.14e-15	6.64e-17	2.4e-14	4.8e-14	4.35e-06	8.69e-06	2.81e-14	4.17e-19
	rs12041397	2.4e-14	4.81e-14	0.000705123	0.00138151	1.14e-15	6.64e-17	2.4e-14	4.8e-14	4.35e-06	8.69e-06	2.81e-14	4.17e-19
	rs2473652	2.36e-13	4.72e-13	7.15e-05	0.000140126	1.14e-15	6.62e-17	2.36e-13	4.72e-13	4e-06	7.99e-06	2.54e-13	3.77e-18
	rs11580382	3.73e-14	7.46e-14	0.000450574	0.000882785	1.13e-15	6.59e-17	3.72e-14	7.44e-14	7.98e-05	0.000159419	7.98e-13	1.19e-17
	rs6685886	2.07e-13	4.14e-13	8.11e-05	0.000158816	1.13e-15	6.58e-17	2.07e-13	4.14e-13	4.12e-06	8.23e-06	2.29e-13	3.41e-18
	rs11118360	2.4e-14	4.8e-14	0.000698881	0.00136928	1.13e-15	6.57e-17	2.39e-14	4.79e-14	4.24e-06	8.47e-06	2.73e-14	4.06e-19
	rs960087	2.35e-14	4.69e-14	0.000713649	0.00139821	1.13e-15	6.56e-17	2.34e-14	4.68e-14	4.28e-06	8.55e-06	2.69e-14	4e-19
	rs60467252	2.1e-13	4.19e-13	7.93e-05	0.000155315	1.12e-15	6.51e-17	2.09e-13	4.19e-13	4.82e-06	9.63e-06	2.71e-13	4.03e-18
	rs2025372	2.35e-14	4.71e-14	0.000704874	0.00138102	1.12e-15	6.5e-17	2.35e-14	4.7e-14	4.35e-06	8.69e-06	2.75e-14	4.08e-19
	rs960088	2.35e-14	4.7e-14	0.000705297	0.00138185	1.12e-15	6.5e-17	2.35e-14	4.69e-14	4.35e-06	8.69e-06	2.74e-14	4.08e-19
	rs2724367	2.29e-13	4.58e-13	7.16e-05	0.00014029	1.1e-15	6.43e-17	2.29e-13	4.58e-13	4e-06	7.98e-06	2.46e-13	3.66e-18
	rs2785645	2.29e-13	4.58e-13	7.16e-05	0.000140304	1.1e-15	6.43e-17	2.29e-13	4.58e-13	4e-06	7.98e-06	2.46e-13	3.66e-18
	rs2796252	2.29e-13	4.58e-13	7.16e-05	0.000140284	1.1e-15	6.43e-17	2.29e-13	4.58e-13	4e-06	7.98e-06	2.46e-13	3.66e-18
	rs6684804	3.62e-14	7.25e-14	0.000449902	0.000881469	1.1e-15	6.39e-17	3.61e-14	7.23e-14	7.72e-05	0.000154323	7.5e-13	1.12e-17
	rs4844611	2.35e-14	4.71e-14	0.000689652	0.0013512	1.09e-15	6.36e-17	2.35e-14	4.7e-14	4.32e-06	8.63e-06	2.73e-14	4.06e-19
	rs11118957	2.21e-13	4.42e-13	7.27e-05	0.000142518	1.08e-15	6.3e-17	2.21e-13	4.42e-13	4.48e-06	8.96e-06	2.66e-13	3.96e-18
	rs61822669	3.56e-14	7.11e-14	0.000448503	0.000878727	1.07e-15	6.25e-17	3.55e-14	7.09e-14	8.06e-05	0.000160988	7.68e-13	1.14e-17
	rs960086	2.26e-14	4.51e-14	0.000705087	0.00138144	1.07e-15	6.24e-17	2.25e-14	4.5e-14	4.35e-06	8.69e-06	2.63e-14	3.91e-19
	rs1009896	2.01e-13	4.02e-13	7.58e-05	0.000148526	1.03e-15	5.97e-17	2.01e-13	4.02e-13	3.98e-06	7.95e-06	2.15e-13	3.19e-18
	rs10779350	2.32e-14	4.64e-14	0.000651704	0.00127685	1.02e-15	5.93e-17	2.32e-14	4.63e-14	4.23e-06	8.46e-06	2.64e-14	3.92e-19
	rs2724379	2.01e-13	4.02e-13	7.5e-05	0.000146871	1.01e-15	5.9e-17	2.01e-13	4.01e-13	4.07e-06	8.13e-06	2.2e-13	3.27e-18
	rs114608601	1.54e-13	3.08e-13	9.59e-05	0.000187882	9.94e-16	5.79e-17	1.54e-13	3.07e-13	5.19e-06	1.04e-05	2.14e-13	3.18e-18
	rs2724368	1.97e-13	3.93e-13	7.49e-05	0.000146733	9.91e-16	5.77e-17	1.96e-13	3.93e-13	4.07e-06	8.13e-06	2.15e-13	3.19e-18
	rs11118387	4.05e-14	8.09e-14	0.000363004	0.000711215	9.88e-16	5.75e-17	4.04e-14	8.08e-14	4.92e-06	9.83e-06	5.34e-14	7.95e-19
	rs2724400	1.74e-13	3.47e-13	8.34e-05	0.000163485	9.75e-16	5.68e-17	1.73e-13	3.47e-13	6.14e-06	1.23e-05	2.86e-13	4.25e-18
	rs12135901	1.08e-14	2.17e-14	0.00132516	0.00259632	9.66e-16	5.63e-17	1.08e-14	2.16e-14	3.77e-06	7.54e-06	1.1e-14	1.63e-19
	rs11579568	1.91e-13	3.82e-13	7.44e-05	0.000145835	9.58e-16	5.58e-17	1.91e-13	3.82e-13	4.49e-06	8.97e-06	2.3e-13	3.43e-18
	rs2745950	1.95e-13	3.91e-13	7.29e-05	0.000142818	9.58e-16	5.58e-17	1.95e-13	3.9e-13	3.72e-06	7.42e-06	1.95e-13	2.9e-18
	rs112294075	1.68e-13	3.37e-13	8.14e-05	0.00015951	9.22e-16	5.37e-17	1.68e-13	3.36e-13	3.82e-06	7.63e-06	1.73e-13	2.57e-18
	rs12095883	1.8e-13	3.61e-13	7.24e-05	0.000141859	8.8e-16	5.12e-17	1.8e-13	3.61e-13	4.51e-06	9.02e-06	2.19e-13	3.25e-18
	rs17041871	1.52e-13	3.04e-13	8.13e-05	0.000159236	8.32e-16	4.85e-17	1.52e-13	3.04e-13	3.79e-06	7.57e-06	1.55e-13	2.3e-18
	rs11118209	3.35e-14	6.69e-14	0.000369393	0.000723731	8.32e-16	4.84e-17	3.34e-14	6.67e-14	4.45e-06	8.89e-06	3.99e-14	5.93e-19
	rs10779362	3.46e-14	6.92e-14	0.000356627	0.000698721	8.3e-16	4.83e-17	3.45e-14	6.91e-14	4.86e-06	9.7e-06	4.51e-14	6.7e-19
	rs2745959	1.7e-13	3.4e-13	7.15e-05	0.000140133	8.19e-16	4.77e-17	1.7e-13	3.4e-13	3.95e-06	7.89e-06	1.8e-13	2.68e-18
	rs190384960	8.4e-15	1.68e-14	0.00144458	0.0028303	8.16e-16	4.75e-17	8.37e-15	1.67e-14	1.23e-05	2.45e-05	2.76e-14	4.1e-19
	rs2745955	1.71e-13	3.42e-13	7.07e-05	0.000138439	8.14e-16	4.74e-17	1.71e-13	3.42e-13	4.03e-06	8.04e-06	1.85e-13	2.75e-18
	rs4844590	2.8e-14	5.6e-14	0.000425016	0.000832711	8.01e-16	4.66e-17	2.79e-14	5.58e-14	0.000165165	0.00032996	1.24e-12	1.84e-17
	rs7519724	1.58e-13	3.16e-13	7.44e-05	0.000145784	7.92e-16	4.61e-17	1.58e-13	3.16e-13	4.48e-06	8.95e-06	1.9e-13	2.83e-18
	rs9429941	6.17e-14	1.23e-13	0.000189003	0.000370304	7.84e-16	4.57e-17	6.15e-14	1.23e-13	3.96e-06	7.92e-06	6.55e-14	9.74e-19
	rs2796249	1.5e-13	2.99e-13	7.79e-05	0.000152582	7.84e-16	4.56e-17	1.49e-13	2.99e-13	4.33e-06	8.65e-06	1.74e-13	2.59e-18
	rs1212304	1.46e-13	2.92e-13	7.65e-05	0.000149798	7.52e-16	4.38e-17	1.46e-13	2.92e-13	5.8e-06	1.16e-05	2.28e-13	3.38e-18
	rs12066542	1.5e-13	3e-13	7.44e-05	0.000145787	7.51e-16	4.37e-17	1.5e-13	3e-13	4.48e-06	8.95e-06	1.8e-13	2.68e-18
	rs1074328	1.59e-13	3.18e-13	6.99e-05	0.000136972	7.47e-16	4.35e-17	1.59e-13	3.17e-13	5.05e-06	1.01e-05	2.15e-13	3.2e-18
	rs2785648	1.55e-13	3.1e-13	7.15e-05	0.00014013	7.47e-16	4.35e-17	1.55e-13	3.1e-13	3.94e-06	7.88e-06	1.64e-13	2.44e-18
	rs1028400	1.39e-13	2.77e-13	7.62e-05	0.000149268	7.11e-16	4.14e-17	1.39e-13	2.77e-13	5.8e-06	1.16e-05	2.16e-13	3.21e-18
	rs2796242	1.3e-13	2.61e-13	8.04e-05	0.000157456	7.05e-16	4.11e-17	1.3e-13	2.61e-13	3.69e-06	7.37e-06	1.29e-13	1.92e-18
	rs200281210	1.12e-13	2.23e-13	9.35e-05	0.000183166	7.03e-16	4.09e-17	1.12e-13	2.23e-13	6.7e-06	1.34e-05	2.01e-13	2.99e-18
	rs35649338	1.37e-13	2.75e-13	7.44e-05	0.000145804	6.88e-16	4.01e-17	1.37e-13	2.74e-13	4.48e-06	8.96e-06	1.65e-13	2.46e-18
	rs1973916	1.22e-13	2.44e-13	8.35e-05	0.000163663	6.85e-16	3.99e-17	1.22e-13	2.43e-13	6.13e-06	1.23e-05	2.01e-13	2.98e-18
	rs11118242	3.07e-14	6.14e-14	0.000329518	0.000645606	6.8e-16	3.96e-17	3.06e-14	6.13e-14	4.8e-06	9.6e-06	3.96e-14	5.88e-19
	rs4336852	2.98e-14	5.96e-14	0.000339299	0.00066477	6.81e-16	3.96e-17	2.98e-14	5.95e-14	4.86e-06	9.71e-06	3.89e-14	5.78e-19
	rs2262269	1.37e-13	2.75e-13	7.16e-05	0.000140311	6.62e-16	3.85e-17	1.37e-13	2.74e-13	3.99e-06	7.98e-06	1.47e-13	2.19e-18
	rs6687503	3e-14	6.01e-14	0.000326331	0.000639362	6.6e-16	3.84e-17	3e-14	6e-14	4.65e-06	9.3e-06	3.75e-14	5.58e-19
	rs75488454	1.19e-13	2.38e-13	8.12e-05	0.000159027	6.49e-16	3.78e-17	1.19e-13	2.37e-13	3.8e-06	7.59e-06	1.21e-13	1.8e-18
	rs1570563	2.85e-14	5.7e-14	0.00033389	0.000654172	6.4e-16	3.73e-17	2.84e-14	5.69e-14	4.83e-06	9.65e-06	3.69e-14	5.49e-19
	rs1853527	2.63e-14	5.26e-14	0.000360512	0.000706332	6.38e-16	3.71e-17	2.62e-14	5.25e-14	4.93e-06	9.86e-06	3.48e-14	5.17e-19
	rs558872	1.25e-13	2.51e-13	7.56e-05	0.000148072	6.37e-16	3.71e-17	1.25e-13	2.5e-13	5.79e-06	1.16e-05	1.95e-13	2.89e-18
	rs4844400	1.17e-13	2.34e-13	8.05e-05	0.000157751	6.34e-16	3.69e-17	1.17e-13	2.34e-13	3.79e-06	7.57e-06	1.19e-13	1.77e-18
	rs1932827	1.23e-13	2.46e-13	7.65e-05	0.000149799	6.33e-16	3.68e-17	1.23e-13	2.46e-13	5.8e-06	1.16e-05	1.92e-13	2.85e-18
	rs1474740	1.28e-13	2.56e-13	7.18e-05	0.000140652	6.19e-16	3.6e-17	1.28e-13	2.56e-13	3.96e-06	7.92e-06	1.36e-13	2.03e-18
	rs10779353	2.76e-14	5.52e-14	0.000330916	0.000648346	6.14e-16	3.58e-17	2.75e-14	5.51e-14	4.81e-06	9.62e-06	3.56e-14	5.3e-19
	rs560752	1.2e-13	2.41e-13	7.58e-05	0.00014845	6.14e-16	3.57e-17	1.2e-13	2.41e-13	5.84e-06	1.17e-05	1.89e-13	2.81e-18
	rs1853528	2.51e-14	5.01e-14	0.000362104	0.000709451	6.11e-16	3.56e-17	2.5e-14	5.01e-14	4.91e-06	9.81e-06	3.3e-14	4.91e-19
	rs147730505	9.74e-14	1.95e-13	9.2e-05	0.000180317	6.03e-16	3.51e-17	9.73e-14	1.95e-13	4.65e-06	9.28e-06	1.22e-13	1.81e-18
	rs10779359	2.75e-14	5.51e-14	0.000324562	0.000635896	6.02e-16	3.5e-17	2.75e-14	5.5e-14	4.78e-06	9.54e-06	3.53e-14	5.25e-19
	rs2296157	2.8e-14	5.61e-14	0.000318923	0.000624848	6.02e-16	3.5e-17	2.8e-14	5.6e-14	4.62e-06	9.24e-06	3.48e-14	5.17e-19
	rs10779340	2.7e-14	5.41e-14	0.000328748	0.000644098	5.98e-16	3.48e-17	2.7e-14	5.4e-14	4.8e-06	9.59e-06	3.48e-14	5.18e-19
	rs11579168	1.19e-13	2.38e-13	7.44e-05	0.000145784	5.97e-16	3.48e-17	1.19e-13	2.38e-13	4.48e-06	8.95e-06	1.43e-13	2.13e-18
	rs9429781	4.67e-14	9.33e-14	0.000188915	0.000370131	5.93e-16	3.45e-17	4.65e-14	9.31e-14	3.96e-06	7.92e-06	4.96e-14	7.37e-19
	rs111838881	1.07e-13	2.14e-13	8.09e-05	0.000158466	5.82e-16	3.39e-17	1.07e-13	2.13e-13	3.8e-06	7.59e-06	1.09e-13	1.62e-18
	rs2785646	1.15e-13	2.31e-13	7.49e-05	0.000146842	5.81e-16	3.39e-17	1.15e-13	2.3e-13	4.07e-06	8.14e-06	1.26e-13	1.87e-18
	rs4844401	1.07e-13	2.15e-13	8.03e-05	0.000157242	5.79e-16	3.37e-17	1.07e-13	2.14e-13	3.71e-06	7.41e-06	1.07e-13	1.59e-18
	rs114682379	1.22e-13	2.45e-13	6.84e-05	0.00013395	5.63e-16	3.28e-17	1.22e-13	2.44e-13	3.06e-05	6.12e-05	1e-12	1.49e-17
	rs11579778	1.21e-13	2.42e-13	6.94e-05	0.000135943	5.64e-16	3.28e-17	1.21e-13	2.41e-13	4.73e-06	9.45e-06	1.53e-13	2.28e-18
	rs11118960	1.19e-13	2.38e-13	6.94e-05	0.00013603	5.55e-16	3.23e-17	1.19e-13	2.37e-13	4.74e-06	9.46e-06	1.51e-13	2.25e-18
	rs13374460	1.19e-13	2.38e-13	6.94e-05	0.00013603	5.55e-16	3.23e-17	1.19e-13	2.37e-13	4.74e-06	9.46e-06	1.51e-13	2.25e-18
	rs35935287	1.19e-13	2.38e-13	6.95e-05	0.000136081	5.55e-16	3.23e-17	1.19e-13	2.37e-13	4.71e-06	9.42e-06	1.5e-13	2.24e-18
	rs11118964	1.11e-13	2.21e-13	7.35e-05	0.000144071	5.48e-16	3.19e-17	1.11e-13	2.21e-13	4.44e-06	8.86e-06	1.32e-13	1.96e-18
	rs2785647	1.08e-13	2.17e-13	7.5e-05	0.000147002	5.47e-16	3.19e-17	1.08e-13	2.16e-13	4.08e-06	8.15e-06	1.19e-13	1.76e-18
	rs2796244	1.01e-13	2.03e-13	8.03e-05	0.000157422	5.48e-16	3.19e-17	1.01e-13	2.03e-13	3.69e-06	7.37e-06	1e-13	1.49e-18
	rs11578041	1.17e-13	2.33e-13	6.94e-05	0.00013603	5.45e-16	3.18e-17	1.17e-13	2.33e-13	4.74e-06	9.46e-06	1.48e-13	2.21e-18
	rs11578506	1.17e-13	2.33e-13	6.94e-05	0.00013603	5.45e-16	3.18e-17	1.17e-13	2.33e-13	4.74e-06	9.46e-06	1.48e-13	2.21e-18
	rs12753391	1.08e-13	2.16e-13	7.51e-05	0.000147199	5.45e-16	3.18e-17	1.08e-13	2.15e-13	4.34e-06	8.68e-06	1.26e-13	1.87e-18
	rs35149591	1.17e-13	2.33e-13	6.94e-05	0.00013603	5.45e-16	3.18e-17	1.17e-13	2.33e-13	4.74e-06	9.46e-06	1.48e-13	2.21e-18
	rs35356517	1.17e-13	2.33e-13	6.94e-05	0.00013603	5.45e-16	3.18e-17	1.17e-13	2.33e-13	4.74e-06	9.46e-06	1.48e-13	2.21e-18
	rs1932824	1.16e-13	2.31e-13	6.94e-05	0.000135912	5.39e-16	3.14e-17	1.15e-13	2.31e-13	4.67e-06	9.33e-06	1.45e-13	2.15e-18
	rs12079386	1.15e-13	2.3e-13	6.94e-05	0.000136019	5.38e-16	3.13e-17	1.15e-13	2.3e-13	4.73e-06	9.45e-06	1.46e-13	2.17e-18
	rs506275	1.06e-13	2.11e-13	7.5e-05	0.000147034	5.33e-16	3.1e-17	1.05e-13	2.11e-13	5.85e-06	1.17e-05	1.66e-13	2.46e-18
	rs35100559	1.13e-13	2.27e-13	6.94e-05	0.000135997	5.3e-16	3.09e-17	1.13e-13	2.27e-13	4.68e-06	9.34e-06	1.42e-13	2.12e-18
	rs2745982	9.64e-14	1.93e-13	8.04e-05	0.000157533	5.22e-16	3.04e-17	9.64e-14	1.93e-13	3.69e-06	7.37e-06	9.55e-14	1.42e-18
	rs1932825	1.11e-13	2.23e-13	6.94e-05	0.000135935	5.2e-16	3.03e-17	1.11e-13	2.22e-13	4.73e-06	9.45e-06	1.41e-13	2.1e-18
	rs681461	1.02e-13	2.05e-13	7.51e-05	0.000147132	5.17e-16	3.01e-17	1.02e-13	2.04e-13	5.85e-06	1.17e-05	1.61e-13	2.39e-18
	rs11580286	1.09e-13	2.18e-13	6.94e-05	0.000136007	5.08e-16	2.96e-17	1.09e-13	2.17e-13	4.73e-06	9.46e-06	1.38e-13	2.05e-18
	rs2796245	6.4e-14	1.28e-13	0.000115488	0.000226269	4.98e-16	2.9e-17	6.39e-14	1.28e-13	3.68e-06	7.34e-06	6.32e-14	9.39e-19
	rs7517152	1.05e-13	2.1e-13	6.94e-05	0.00013603	4.91e-16	2.86e-17	1.05e-13	2.1e-13	4.74e-06	9.46e-06	1.34e-13	1.98e-18
	rs11579609	1.03e-13	2.06e-13	6.94e-05	0.000136019	4.82e-16	2.81e-17	1.03e-13	2.06e-13	4.73e-06	9.45e-06	1.31e-13	1.95e-18
	rs11581407	1.03e-13	2.06e-13	6.94e-05	0.000136019	4.82e-16	2.81e-17	1.03e-13	2.06e-13	4.73e-06	9.45e-06	1.31e-13	1.95e-18
	rs34120121	1.03e-13	2.05e-13	6.93e-05	0.000135788	4.79e-16	2.79e-17	1.03e-13	2.05e-13	4.38e-06	8.75e-06	1.21e-13	1.79e-18
	rs12065224	1.02e-13	2.04e-13	6.94e-05	0.00013603	4.76e-16	2.77e-17	1.02e-13	2.03e-13	4.74e-06	9.46e-06	1.29e-13	1.92e-18
	rs7519609	1.02e-13	2.03e-13	6.94e-05	0.000136019	4.74e-16	2.76e-17	1.01e-13	2.03e-13	4.73e-06	9.45e-06	1.29e-13	1.92e-18
	rs1009897	8.89e-14	1.78e-13	7.9e-05	0.00015477	4.73e-16	2.75e-17	8.88e-14	1.78e-13	4.57e-06	9.12e-06	1.09e-13	1.62e-18
	rs11579772	1e-13	2e-13	6.94e-05	0.00013603	4.67e-16	2.72e-17	9.99e-14	2e-13	4.74e-06	9.46e-06	1.27e-13	1.89e-18
	rs9429780	3.66e-14	7.32e-14	0.000188833	0.000369971	4.65e-16	2.71e-17	3.65e-14	7.29e-14	3.96e-06	7.92e-06	3.89e-14	5.78e-19
	rs11581797	9.85e-14	1.97e-13	6.94e-05	0.000136012	4.6e-16	2.68e-17	9.84e-14	1.97e-13	4.73e-06	9.45e-06	1.25e-13	1.86e-18
	rs34461385	9.81e-14	1.96e-13	6.94e-05	0.00013602	4.59e-16	2.67e-17	9.8e-14	1.96e-13	4.73e-06	9.45e-06	1.25e-13	1.85e-18
	rs7522233	9.81e-14	1.96e-13	6.94e-05	0.000136019	4.59e-16	2.67e-17	9.8e-14	1.96e-13	4.73e-06	9.45e-06	1.25e-13	1.85e-18
	rs12066493	9.74e-14	1.95e-13	6.94e-05	0.000136019	4.55e-16	2.65e-17	9.73e-14	1.95e-13	4.73e-06	9.45e-06	1.24e-13	1.84e-18
	rs35899323	9.72e-14	1.94e-13	6.94e-05	0.000135986	4.54e-16	2.64e-17	9.71e-14	1.94e-13	4.67e-06	9.34e-06	1.22e-13	1.81e-18
	rs11118961	9.65e-14	1.93e-13	6.94e-05	0.000136025	4.51e-16	2.63e-17	9.64e-14	1.93e-13	4.73e-06	9.45e-06	1.22e-13	1.82e-18
	rs11580769	9.65e-14	1.93e-13	6.94e-05	0.000136026	4.51e-16	2.63e-17	9.64e-14	1.93e-13	4.73e-06	9.45e-06	1.22e-13	1.82e-18
	rs11584869	9.65e-14	1.93e-13	6.94e-05	0.000136019	4.51e-16	2.63e-17	9.64e-14	1.93e-13	4.73e-06	9.45e-06	1.23e-13	1.82e-18
	rs6690215	8.32e-14	1.66e-13	8.02e-05	0.000157179	4.49e-16	2.61e-17	8.29e-14	1.66e-13	4.29e-06	8.56e-06	9.56e-14	1.42e-18
	rs11583119	9.56e-14	1.91e-13	6.94e-05	0.000135998	4.47e-16	2.6e-17	9.55e-14	1.91e-13	4.67e-06	9.33e-06	1.2e-13	1.78e-18
	rs13374332	9.56e-14	1.91e-13	6.94e-05	0.000135986	4.47e-16	2.6e-17	9.55e-14	1.91e-13	4.67e-06	9.33e-06	1.2e-13	1.78e-18
	rs7527217	1.09e-14	2.18e-14	0.000608677	0.00119255	4.47e-16	2.6e-17	1.09e-14	2.18e-14	3.94e-06	7.88e-06	1.15e-14	1.71e-19
	rs11576704	8.92e-14	1.78e-13	7.42e-05	0.000145353	4.45e-16	2.59e-17	8.91e-14	1.78e-13	5.24e-06	1.05e-05	1.25e-13	1.86e-18
	rs2466574	9.35e-14	1.87e-13	7.08e-05	0.000138643	4.45e-16	2.59e-17	9.34e-14	1.87e-13	3.93e-06	7.85e-06	9.87e-14	1.47e-18
	rs4266886	7.04e-15	1.41e-14	0.000927506	0.00181721	4.4e-16	2.56e-17	7.02e-15	1.4e-14	3.94e-06	7.87e-06	7.44e-15	1.11e-19
	rs7512100	1.93e-14	3.87e-14	0.000333006	0.00065244	4.33e-16	2.52e-17	1.93e-14	3.86e-14	4.79e-06	9.58e-06	2.49e-14	3.7e-19
	rs2179634	8.97e-14	1.79e-13	7.02e-05	0.000137511	4.24e-16	2.47e-17	8.96e-14	1.79e-13	4.03e-06	8.06e-06	9.71e-14	1.44e-18
	rs10863463	1.89e-14	3.77e-14	0.000332165	0.000650792	4.22e-16	2.45e-17	1.88e-14	3.76e-14	4.75e-06	9.49e-06	2.4e-14	3.57e-19
	rs4844600	7.08e-15	1.42e-14	0.000873421	0.00171125	4.16e-16	2.42e-17	7.06e-15	1.41e-14	3.91e-06	7.8e-06	7.41e-15	1.1e-19
	rs11118241	1.86e-14	3.73e-14	0.000329518	0.000645606	4.13e-16	2.41e-17	1.86e-14	3.72e-14	4.8e-06	9.6e-06	2.4e-14	3.57e-19
	rs11118958	8.15e-14	1.63e-13	7.53e-05	0.000147509	4.13e-16	2.4e-17	8.13e-14	1.63e-13	5.24e-06	1.05e-05	1.15e-13	1.7e-18
	rs11118962	8.74e-14	1.75e-13	6.94e-05	0.000136031	4.08e-16	2.38e-17	8.73e-14	1.75e-13	4.73e-06	9.44e-06	1.11e-13	1.65e-18
	rs6540436	1.82e-14	3.65e-14	0.000330556	0.000647641	4.06e-16	2.36e-17	1.82e-14	3.64e-14	4.81e-06	9.6e-06	2.35e-14	3.5e-19
	rs4844386	1.82e-14	3.63e-14	0.000330613	0.000647751	4.04e-16	2.35e-17	1.81e-14	3.63e-14	4.78e-06	9.56e-06	2.33e-14	3.46e-19
	rs201711253	1.53e-14	3.05e-14	0.000390179	0.000764457	4.01e-16	2.33e-17	1.52e-14	3.04e-14	3.67e-06	7.32e-06	1.5e-14	2.23e-19
	rs11118935	8.01e-14	1.6e-13	7.37e-05	0.000144307	3.97e-16	2.31e-17	8e-14	1.6e-13	5.29e-06	1.06e-05	1.14e-13	1.69e-18
	rs12066538	8.47e-14	1.69e-13	6.94e-05	0.000135965	3.96e-16	2.3e-17	8.46e-14	1.69e-13	4.75e-06	9.48e-06	1.08e-13	1.6e-18
	rs7515238	1.77e-14	3.54e-14	0.000330916	0.000648346	3.95e-16	2.3e-17	1.77e-14	3.54e-14	4.81e-06	9.62e-06	2.29e-14	3.4e-19
	rs10779341	1.76e-14	3.52e-14	0.000328224	0.000643071	3.89e-16	2.27e-17	1.76e-14	3.52e-14	4.8e-06	9.59e-06	2.27e-14	3.38e-19
	rs12743911	1.76e-14	3.53e-14	0.000328642	0.000643891	3.9e-16	2.27e-17	1.76e-14	3.52e-14	4.8e-06	9.59e-06	2.27e-14	3.38e-19
	rs139765273	7.32e-14	1.46e-13	7.87e-05	0.00015412	3.87e-16	2.26e-17	7.3e-14	1.46e-13	3.8e-06	7.59e-06	7.46e-14	1.11e-18
	rs4844385	1.75e-14	3.49e-14	0.000330789	0.000648097	3.89e-16	2.26e-17	1.74e-14	3.49e-14	4.78e-06	9.56e-06	2.24e-14	3.33e-19
	rs7552993	8.31e-14	1.66e-13	6.94e-05	0.000136019	3.88e-16	2.26e-17	8.3e-14	1.66e-13	4.73e-06	9.45e-06	1.06e-13	1.57e-18
	rs10863336	2.79e-14	5.58e-14	0.00020483	0.000401313	3.85e-16	2.24e-17	2.78e-14	5.57e-14	5.7e-06	1.14e-05	4.26e-14	6.34e-19
	rs3860294	7.44e-14	1.49e-13	7.7e-05	0.000150801	3.85e-16	2.24e-17	7.43e-14	1.49e-13	4.2e-06	8.39e-06	8.38e-14	1.25e-18
	rs7511980	8.25e-14	1.65e-13	6.93e-05	0.00013587	3.85e-16	2.24e-17	8.24e-14	1.65e-13	4.78e-06	9.55e-06	1.06e-13	1.57e-18
	rs4562624	7.35e-15	1.47e-14	0.00077409	0.00151663	3.83e-16	2.23e-17	7.33e-15	1.47e-14	4.49e-06	8.98e-06	8.85e-15	1.32e-19
	rs9651101	1.73e-14	3.46e-14	0.000328748	0.000644098	3.83e-16	2.23e-17	1.73e-14	3.45e-14	4.8e-06	9.59e-06	2.23e-14	3.31e-19
	rs11579530	8.18e-14	1.64e-13	6.94e-05	0.000136019	3.82e-16	2.22e-17	8.17e-14	1.63e-13	4.73e-06	9.45e-06	1.04e-13	1.54e-18
	rs6701416	1.71e-14	3.43e-14	0.000328699	0.000644003	3.79e-16	2.21e-17	1.71e-14	3.42e-14	4.8e-06	9.59e-06	2.21e-14	3.28e-19
	rs2745953	7.62e-14	1.52e-13	7.26e-05	0.000142181	3.72e-16	2.17e-17	7.61e-14	1.52e-13	4.35e-06	8.68e-06	8.89e-14	1.32e-18
	rs4385710	1.68e-14	3.36e-14	0.000328875	0.000644346	3.72e-16	2.17e-17	1.68e-14	3.35e-14	4.8e-06	9.59e-06	2.16e-14	3.22e-19
	rs10494885	1.68e-14	3.36e-14	0.000328699	0.000644003	3.72e-16	2.16e-17	1.68e-14	3.35e-14	4.8e-06	9.59e-06	2.16e-14	3.22e-19
	rs7550883	1.66e-14	3.33e-14	0.000328699	0.000644003	3.68e-16	2.14e-17	1.66e-14	3.32e-14	4.8e-06	9.59e-06	2.14e-14	3.19e-19
	rs10863434	1.65e-14	3.3e-14	0.00032879	0.00064418	3.65e-16	2.12e-17	1.65e-14	3.29e-14	4.8e-06	9.59e-06	2.12e-14	3.16e-19
	rs2724373	7.63e-14	1.53e-13	7.09e-05	0.000138834	3.64e-16	2.12e-17	7.62e-14	1.52e-13	4.46e-06	8.91e-06	9.14e-14	1.36e-18
	rs34626131	7.55e-14	1.51e-13	7.15e-05	0.000140176	3.64e-16	2.12e-17	7.55e-14	1.51e-13	4.81e-06	9.61e-06	9.76e-14	1.45e-18
	rs34242994	7.19e-14	1.44e-13	7.51e-05	0.000147089	3.63e-16	2.11e-17	7.18e-14	1.44e-13	5.85e-06	1.17e-05	1.13e-13	1.68e-18
	rs1204682	7.35e-14	1.47e-13	7.16e-05	0.000140269	3.54e-16	2.06e-17	7.35e-14	1.47e-13	4.52e-06	9.04e-06	8.93e-14	1.33e-18
	rs12037841	6.43e-15	1.29e-14	0.000812009	0.00159093	3.51e-16	2.05e-17	6.41e-15	1.28e-14	4.51e-06	9.02e-06	7.77e-15	1.16e-19
	rs11118196	2.01e-14	4.03e-14	0.000256676	0.000502892	3.48e-16	2.03e-17	2.01e-14	4.01e-14	3.86e-06	7.71e-06	2.08e-14	3.1e-19
	rs10429943	2.01e-14	4.03e-14	0.000255574	0.000500733	3.46e-16	2.02e-17	2.01e-14	4.02e-14	3.92e-06	7.82e-06	2.11e-14	3.14e-19
	rs4618971	2.71e-14	5.42e-14	0.000187574	0.000367503	3.42e-16	1.99e-17	2.7e-14	5.4e-14	3.96e-06	7.92e-06	2.88e-14	4.28e-19
	rs6661489	6.62e-15	1.32e-14	0.000767842	0.00150439	3.42e-16	1.99e-17	6.6e-15	1.32e-14	4.08e-06	8.14e-06	7.23e-15	1.07e-19
	rs2488249	7.14e-14	1.43e-13	7.08e-05	0.000138789	3.41e-16	1.98e-17	7.14e-14	1.43e-13	4.39e-06	8.78e-06	8.43e-14	1.25e-18
	rs12403552	1.97e-14	3.94e-14	0.000254683	0.000498986	3.37e-16	1.96e-17	1.96e-14	3.93e-14	3.94e-06	7.86e-06	2.08e-14	3.09e-19
	rs3811381	1.92e-14	3.84e-14	0.000256285	0.000502125	3.31e-16	1.93e-17	1.92e-14	3.83e-14	3.89e-06	7.78e-06	2.01e-14	2.98e-19
	rs1953654	6.66e-14	1.33e-13	7.37e-05	0.000144483	3.3e-16	1.92e-17	6.65e-14	1.33e-13	4.59e-06	9.17e-06	8.2e-14	1.22e-18
	rs2745949	6.92e-14	1.38e-13	7.04e-05	0.000137893	3.28e-16	1.91e-17	6.91e-14	1.38e-13	3.87e-06	7.74e-06	7.19e-14	1.07e-18
	rs112517105	7.05e-14	1.41e-13	6.86e-05	0.000134431	3.25e-16	1.89e-17	7.03e-14	1.41e-13	8.57e-06	1.71e-05	1.62e-13	2.41e-18
	rs6696840	3.02e-14	6.04e-14	0.000158075	0.000309708	3.21e-16	1.87e-17	3.01e-14	6.03e-14	3.87e-06	7.74e-06	3.14e-14	4.67e-19
	rs1408079	1.93e-14	3.86e-14	0.000241915	0.000473971	3.14e-16	1.83e-17	1.93e-14	3.85e-14	3.82e-06	7.63e-06	1.98e-14	2.94e-19
	rs2745939	5.96e-14	1.19e-13	7.84e-05	0.000153588	3.14e-16	1.83e-17	5.95e-14	1.19e-13	4.55e-06	9.09e-06	7.28e-14	1.08e-18
	rs12063025	6.17e-14	1.23e-13	7.53e-05	0.000147468	3.12e-16	1.82e-17	6.16e-14	1.23e-13	5.25e-06	1.05e-05	8.68e-14	1.29e-18
	rs11118238	2.65e-14	5.31e-14	0.000174042	0.000340991	3.11e-16	1.81e-17	2.65e-14	5.3e-14	3.88e-06	7.75e-06	2.76e-14	4.1e-19
	rs72737299	6.46e-14	1.29e-13	7.14e-05	0.000139904	3.1e-16	1.81e-17	6.45e-14	1.29e-13	4.03e-06	8.06e-06	6.99e-14	1.04e-18
	rs2745954	6.44e-14	1.29e-13	7.13e-05	0.000139605	3.09e-16	1.8e-17	6.43e-14	1.29e-13	4.26e-06	8.52e-06	7.37e-14	1.1e-18
	rs3811388	6.17e-15	1.23e-14	0.000725578	0.00142159	3.01e-16	1.75e-17	6.15e-15	1.23e-14	1.2e-05	2.4e-05	1.99e-14	2.95e-19
	rs115482428	5.53e-14	1.11e-13	7.96e-05	0.000156037	2.96e-16	1.73e-17	5.51e-14	1.1e-13	4.28e-06	8.56e-06	6.35e-14	9.44e-19
	rs895239	6.11e-15	1.22e-14	0.000721277	0.00141316	2.97e-16	1.73e-17	6.09e-15	1.22e-14	1.2e-05	2.39e-05	1.96e-14	2.91e-19
	rs3958509	6.06e-15	1.21e-14	0.000724707	0.00141988	2.95e-16	1.72e-17	6.04e-15	1.21e-14	1.21e-05	2.43e-05	1.97e-14	2.93e-19
	rs11585972	5.98e-15	1.2e-14	0.00072618	0.00142276	2.92e-16	1.7e-17	5.96e-15	1.19e-14	1.2e-05	2.39e-05	1.92e-14	2.85e-19
	rs2785644	6.13e-14	1.23e-13	7.03e-05	0.000137691	2.9e-16	1.69e-17	6.12e-14	1.22e-13	3.87e-06	7.73e-06	6.36e-14	9.46e-19
	rs3991422	5.95e-15	1.19e-14	0.000724707	0.00141988	2.9e-16	1.69e-17	5.93e-15	1.19e-14	1.21e-05	2.43e-05	1.94e-14	2.88e-19
	rs7528183	5.35e-15	1.07e-14	0.000805168	0.00157752	2.9e-16	1.69e-17	5.33e-15	1.07e-14	1.09e-05	2.19e-05	1.57e-14	2.33e-19
	rs71515127	5.29e-15	1.06e-14	0.000805325	0.00157783	2.87e-16	1.67e-17	5.27e-15	1.05e-14	1.09e-05	2.18e-05	1.55e-14	2.3e-19
	rs71515128	5.29e-15	1.06e-14	0.000804721	0.00157665	2.86e-16	1.67e-17	5.27e-15	1.05e-14	1.09e-05	2.19e-05	1.55e-14	2.3e-19
	rs7551238	5.29e-15	1.06e-14	0.000805864	0.00157889	2.87e-16	1.67e-17	5.27e-15	1.05e-14	1.09e-05	2.18e-05	1.55e-14	2.3e-19
	rs4433395	9.88e-15	1.98e-14	0.00042658	0.000835774	2.84e-16	1.65e-17	9.85e-15	1.97e-14	4.94e-06	9.88e-06	1.31e-14	1.95e-19
	rs3811389	5.77e-15	1.15e-14	0.000726572	0.00142353	2.82e-16	1.64e-17	5.75e-15	1.15e-14	1.2e-05	2.4e-05	1.86e-14	2.76e-19
	rs3811387	5.72e-15	1.14e-14	0.000725456	0.00142135	2.79e-16	1.63e-17	5.7e-15	1.14e-14	1.2e-05	2.4e-05	1.84e-14	2.74e-19
	rs11118166	1.68e-14	3.36e-14	0.000246431	0.000482818	2.78e-16	1.62e-17	1.67e-14	3.35e-14	3.79e-06	7.57e-06	1.7e-14	2.53e-19
	rs56051908	7.57e-15	1.51e-14	0.000540465	0.0010589	2.75e-16	1.6e-17	7.55e-15	1.51e-14	4.03e-06	8.05e-06	8.18e-15	1.22e-19
	rs35939676	1.89e-14	3.79e-14	0.000210592	0.000412601	2.68e-16	1.56e-17	1.89e-14	3.77e-14	4.16e-06	8.31e-06	2.11e-14	3.14e-19
	rs12407988	5.23e-15	1.05e-14	0.000747184	0.00146392	2.63e-16	1.53e-17	5.21e-15	1.04e-14	1.12e-05	2.24e-05	1.57e-14	2.34e-19
	rs594955	1.67e-14	3.34e-14	0.000232313	0.000455159	2.61e-16	1.52e-17	1.66e-14	3.33e-14	3.87e-06	7.74e-06	1.73e-14	2.57e-19
	rs7525160	1.9e-14	3.8e-14	0.000202118	0.000395998	2.59e-16	1.51e-17	1.9e-14	3.79e-14	5.6e-06	1.12e-05	2.85e-14	4.24e-19
	rs11578698	5.47e-14	1.09e-13	6.98e-05	0.000136729	2.57e-16	1.5e-17	5.46e-14	1.09e-13	5.68e-06	1.13e-05	8.34e-14	1.24e-18
	rs3991423	5.29e-15	1.06e-14	0.000725305	0.00142105	2.58e-16	1.5e-17	5.27e-15	1.05e-14	1.2e-05	2.4e-05	1.7e-14	2.53e-19
	rs547641	5.35e-14	1.07e-13	7.1e-05	0.000139184	2.56e-16	1.49e-17	5.34e-14	1.07e-13	3.75e-06	7.5e-06	5.38e-14	8e-19
	rs6659617	2.2e-14	4.4e-14	0.000173258	0.000339456	2.56e-16	1.49e-17	2.19e-14	4.39e-14	3.9e-06	7.78e-06	2.3e-14	3.41e-19
	rs895240	5.25e-15	1.05e-14	0.000725305	0.00142105	2.56e-16	1.49e-17	5.23e-15	1.05e-14	1.2e-05	2.4e-05	1.69e-14	2.51e-19
	rs7517952	5.21e-15	1.04e-14	0.000724638	0.00141974	2.54e-16	1.48e-17	5.19e-15	1.04e-14	1.2e-05	2.4e-05	1.67e-14	2.49e-19
	rs679515	6.66e-15	1.33e-14	0.000564233	0.00110547	2.53e-16	1.47e-17	6.64e-15	1.33e-14	4.4e-06	8.79e-06	7.86e-15	1.17e-19
	rs12032275	1.87e-14	3.74e-14	0.000199144	0.000390173	2.51e-16	1.46e-17	1.86e-14	3.73e-14	3.85e-06	7.68e-06	1.93e-14	2.86e-19
	rs2476542	1.34e-14	2.68e-14	0.000276192	0.000541129	2.49e-16	1.45e-17	1.34e-14	2.67e-14	4.03e-06	8.05e-06	1.45e-14	2.15e-19
	rs34513890	5.31e-14	1.06e-13	6.98e-05	0.000136786	2.5e-16	1.45e-17	5.3e-14	1.06e-13	5.63e-06	1.12e-05	8.02e-14	1.19e-18
	rs596319	1.67e-14	3.35e-14	0.000219271	0.000429605	2.47e-16	1.44e-17	1.67e-14	3.34e-14	3.87e-06	7.73e-06	1.74e-14	2.58e-19
	rs11578744	5.21e-14	1.04e-13	6.98e-05	0.00013674	2.45e-16	1.43e-17	5.2e-14	1.04e-13	5.54e-06	1.11e-05	7.75e-14	1.15e-18
	rs1752684	6.16e-15	1.23e-14	0.000592887	0.00116161	2.46e-16	1.43e-17	6.14e-15	1.23e-14	4.16e-06	8.31e-06	6.86e-15	1.02e-19
	rs606714	5.2e-14	1.04e-13	7.01e-05	0.000137291	2.45e-16	1.43e-17	5.19e-14	1.04e-13	3.69e-06	7.36e-06	5.14e-14	7.64e-19
	rs6690576	1.43e-14	2.85e-14	0.000256125	0.000501811	2.46e-16	1.43e-17	1.42e-14	2.84e-14	3.88e-06	7.75e-06	1.48e-14	2.2e-19
	rs10429953	1.42e-14	2.83e-14	0.000255346	0.000500286	2.43e-16	1.42e-17	1.41e-14	2.82e-14	3.92e-06	7.83e-06	1.49e-14	2.21e-19
	rs1160530	4.09e-14	8.18e-14	8.84e-05	0.000173269	2.44e-16	1.42e-17	4.09e-14	8.17e-14	5.92e-06	1.18e-05	6.5e-14	9.66e-19
	rs11579110	5.17e-14	1.03e-13	6.98e-05	0.000136783	2.43e-16	1.41e-17	5.16e-14	1.03e-13	5.63e-06	1.12e-05	7.81e-14	1.16e-18
	rs11580454	5.17e-14	1.03e-13	6.98e-05	0.00013679	2.43e-16	1.41e-17	5.16e-14	1.03e-13	5.63e-06	1.12e-05	7.81e-14	1.16e-18
	rs12729571	5.16e-14	1.03e-13	6.98e-05	0.000136785	2.43e-16	1.41e-17	5.16e-14	1.03e-13	5.63e-06	1.13e-05	7.8e-14	1.16e-18
	rs12748911	5.17e-14	1.03e-13	6.98e-05	0.000136729	2.43e-16	1.41e-17	5.16e-14	1.03e-13	5.68e-06	1.13e-05	7.88e-14	1.17e-18
	rs2745940	5.1e-14	1.02e-13	7.07e-05	0.000138465	2.42e-16	1.41e-17	5.09e-14	1.02e-13	3.76e-06	7.51e-06	5.14e-14	7.64e-19
	rs12734030	2.02e-14	4.04e-14	0.000177384	0.00034754	2.41e-16	1.4e-17	2.01e-14	4.02e-14	5.2e-06	1.04e-05	2.81e-14	4.18e-19
	rs671273	5.05e-14	1.01e-13	7.08e-05	0.000138692	2.41e-16	1.4e-17	5.05e-14	1.01e-13	3.76e-06	7.5e-06	5.09e-14	7.57e-19
	rs11580436	5.1e-14	1.02e-13	6.99e-05	0.000136859	2.4e-16	1.39e-17	5.09e-14	1.02e-13	5.65e-06	1.13e-05	7.73e-14	1.15e-18
	rs1152834	4.96e-14	9.92e-14	7.12e-05	0.000139557	2.38e-16	1.38e-17	4.94e-14	9.88e-14	3.84e-06	7.67e-06	5.1e-14	7.58e-19
	rs75304322	4.99e-14	9.99e-14	6.98e-05	0.000136736	2.35e-16	1.37e-17	4.99e-14	9.97e-14	5.54e-06	1.11e-05	7.42e-14	1.1e-18
	rs12567973	1.43e-14	2.86e-14	0.000239277	0.000468803	2.3e-16	1.34e-17	1.43e-14	2.85e-14	4.15e-06	8.29e-06	1.59e-14	2.37e-19
	rs859561	4.76e-14	9.51e-14	7.1e-05	0.000139014	2.27e-16	1.32e-17	4.75e-14	9.5e-14	3.74e-06	7.47e-06	4.77e-14	7.09e-19
	rs7515905	5.85e-15	1.17e-14	0.000569841	0.00111646	2.24e-16	1.31e-17	5.83e-15	1.17e-14	4.23e-06	8.45e-06	6.63e-15	9.85e-20
	rs2093761	5.52e-15	1.1e-14	0.000598599	0.0011728	2.22e-16	1.3e-17	5.5e-15	1.1e-14	4.25e-06	8.49e-06	6.29e-15	9.35e-20
	rs2724376	4.62e-14	9.24e-14	7.05e-05	0.000138037	2.19e-16	1.28e-17	4.61e-14	9.23e-14	3.97e-06	7.94e-06	4.93e-14	7.33e-19
	rs609297	1.49e-14	2.99e-14	0.000218615	0.000428321	2.2e-16	1.28e-17	1.49e-14	2.98e-14	3.88e-06	7.74e-06	1.55e-14	2.3e-19
	rs1152832	4.28e-14	8.57e-14	7.44e-05	0.000145685	2.14e-16	1.25e-17	4.27e-14	8.54e-14	3.73e-06	7.44e-06	4.28e-14	6.36e-19
	rs2785654	4.46e-14	8.93e-14	6.82e-05	0.00013363	2.05e-16	1.19e-17	4.45e-14	8.9e-14	3.87e-06	7.74e-06	4.63e-14	6.89e-19
	rs11118167	1.75e-14	3.5e-14	0.000170964	0.00033496	2.01e-16	1.17e-17	1.74e-14	3.48e-14	3.8e-06	7.59e-06	1.78e-14	2.64e-19
	rs4844610	5.58e-15	1.12e-14	0.000533812	0.00104587	2e-16	1.17e-17	5.56e-15	1.11e-14	4.25e-06	8.5e-06	6.36e-15	9.45e-20
	rs9660194	1.34e-14	2.69e-14	0.000221512	0.000433996	2e-16	1.17e-17	1.34e-14	2.68e-14	4.18e-06	8.36e-06	1.51e-14	2.24e-19
	rs111973668	3.9e-14	7.79e-14	7.48e-05	0.000146537	1.96e-16	1.14e-17	3.89e-14	7.78e-14	3.71e-06	7.41e-06	3.88e-14	5.76e-19
	rs12749470	3.69e-14	7.37e-14	7.86e-05	0.000154075	1.95e-16	1.14e-17	NA	NA	NA	NA	NA	NA
	rs2274567	1.41e-14	2.81e-14	0.000206077	0.000403756	1.95e-16	1.14e-17	1.4e-14	2.8e-14	4.11e-06	8.21e-06	1.55e-14	2.3e-19
	rs916508	2.93e-14	5.86e-14	9.91e-05	0.000194101	1.95e-16	1.14e-17	2.93e-14	5.85e-14	6.37e-06	1.27e-05	5.01e-14	7.45e-19
	rs10863420	5.1e-15	1.02e-14	0.000565361	0.00110768	1.94e-16	1.13e-17	5.09e-15	1.02e-14	4.18e-06	8.35e-06	5.71e-15	8.49e-20
	rs11118147	1.59e-14	3.18e-14	0.000181824	0.000356238	1.94e-16	1.13e-17	1.58e-14	3.17e-14	3.92e-06	7.82e-06	1.67e-14	2.48e-19
	rs1830763	5.23e-15	1.05e-14	0.00055179	0.00108109	1.94e-16	1.13e-17	5.21e-15	1.04e-14	4.22e-06	8.44e-06	5.92e-15	8.8e-20
	rs74587156	5.54e-15	1.11e-14	0.000522616	0.00102393	1.95e-16	1.13e-17	5.53e-15	1.11e-14	4.04e-06	8.08e-06	6e-15	8.93e-20
	rs1408078	5.19e-15	1.04e-14	0.000551787	0.00108109	1.93e-16	1.12e-17	5.17e-15	1.03e-14	4.22e-06	8.44e-06	5.88e-15	8.73e-20
	rs7539922	1.59e-14	3.17e-14	0.000180152	0.000352963	1.92e-16	1.12e-17	1.58e-14	3.16e-14	3.93e-06	7.85e-06	1.67e-14	2.48e-19
	rs10863417	5.13e-15	1.03e-14	0.00055131	0.00108015	1.9e-16	1.11e-17	5.11e-15	1.02e-14	4.23e-06	8.44e-06	5.81e-15	8.63e-20
	rs11118136	1.59e-14	3.17e-14	0.000179332	0.000351355	1.91e-16	1.11e-17	1.58e-14	3.16e-14	3.93e-06	7.85e-06	1.67e-14	2.48e-19
	rs2785642	3.77e-14	7.54e-14	7.49e-05	0.000146651	1.9e-16	1.11e-17	3.77e-14	7.53e-14	3.91e-06	7.82e-06	3.96e-14	5.89e-19
	rs11118133	1.35e-14	2.7e-14	0.00020731	0.000406171	1.88e-16	1.1e-17	1.35e-14	2.69e-14	4.09e-06	8.16e-06	1.48e-14	2.2e-19
	rs79479584	5.36e-15	1.07e-14	0.000522287	0.00102329	1.88e-16	1.1e-17	5.34e-15	1.07e-14	4.05e-06	8.09e-06	5.81e-15	8.64e-20
	rs10779330	1.35e-14	2.7e-14	0.000206072	0.000403745	1.87e-16	1.09e-17	1.35e-14	2.69e-14	4.11e-06	8.2e-06	1.49e-14	2.21e-19
	rs11118135	1.58e-14	3.15e-14	0.000176976	0.000346739	1.88e-16	1.09e-17	1.57e-14	3.14e-14	3.95e-06	7.88e-06	1.67e-14	2.48e-19
	rs4844608	1.58e-14	3.15e-14	0.00017716	0.0003471	1.88e-16	1.09e-17	1.57e-14	3.14e-14	3.95e-06	7.88e-06	1.67e-14	2.48e-19
	rs2785630	3.92e-14	7.84e-14	7.03e-05	0.000137672	1.85e-16	1.08e-17	3.91e-14	7.83e-14	3.93e-06	7.86e-06	4.14e-14	6.15e-19
	rs35561139	1.31e-14	2.62e-14	0.000210638	0.000412692	1.86e-16	1.08e-17	1.3e-14	2.61e-14	4.16e-06	8.31e-06	1.46e-14	2.17e-19
	rs143528613	1.59e-14	3.19e-14	0.000171449	0.000335911	1.84e-16	1.07e-17	1.59e-14	3.18e-14	3.95e-06	7.9e-06	1.69e-14	2.51e-19
	rs1408077	4.86e-15	9.72e-15	0.000556986	0.00109127	1.82e-16	1.06e-17	4.84e-15	9.69e-15	4.23e-06	8.44e-06	5.5e-15	8.18e-20
	rs149588619	1.55e-14	3.11e-14	0.000173416	0.000339765	1.81e-16	1.06e-17	1.55e-14	3.1e-14	3.98e-06	7.95e-06	1.66e-14	2.46e-19
	rs11118328	5.18e-15	1.04e-14	0.000517382	0.00101368	1.8e-16	1.05e-17	5.16e-15	1.03e-14	3.76e-06	7.51e-06	5.22e-15	7.75e-20
	rs6661764	3.88e-14	7.76e-14	6.93e-05	0.00013587	1.81e-16	1.05e-17	3.87e-14	7.74e-14	4.89e-06	9.77e-06	5.09e-14	7.57e-19
	rs12757487	1.28e-14	2.56e-14	0.000207558	0.000406658	1.79e-16	1.04e-17	1.27e-14	2.55e-14	4.13e-06	8.26e-06	1.42e-14	2.1e-19
	rs143616521	1.52e-14	3.04e-14	0.000173692	0.000340305	1.78e-16	1.04e-17	1.52e-14	3.04e-14	3.97e-06	7.93e-06	1.62e-14	2.41e-19
	rs17046851	1.25e-14	2.5e-14	0.000212934	0.00041719	1.79e-16	1.04e-17	1.24e-14	2.49e-14	4.18e-06	8.36e-06	1.4e-14	2.08e-19
	rs2724371	3.49e-14	6.98e-14	7.58e-05	0.000148599	1.78e-16	1.04e-17	3.49e-14	6.97e-14	6.28e-06	1.26e-05	5.89e-14	8.75e-19
	rs4844382	1.5e-14	3e-14	0.000177291	0.000347356	1.79e-16	1.04e-17	1.5e-14	2.99e-14	3.94e-06	7.88e-06	1.59e-14	2.36e-19
	rs7542064	2.58e-14	5.15e-14	0.000102958	0.000201721	1.78e-16	1.04e-17	2.57e-14	5.13e-14	4.52e-05	9.03e-05	3.12e-13	4.64e-18
	rs6687175	1.28e-14	2.55e-14	0.000205677	0.000402972	1.77e-16	1.03e-17	1.27e-14	2.54e-14	4.11e-06	8.21e-06	1.4e-14	2.09e-19
	rs7521382	1.08e-14	2.15e-14	0.000244698	0.000479423	1.77e-16	1.03e-17	1.07e-14	2.15e-14	3.94e-06	7.87e-06	1.14e-14	1.69e-19
	rs6664902	1.12e-14	2.25e-14	0.000231996	0.000454537	1.75e-16	1.02e-17	1.12e-14	2.24e-14	3.89e-06	7.76e-06	1.17e-14	1.74e-19
	rs138383268	6.42e-15	1.28e-14	0.000402626	0.000788843	1.74e-16	1.01e-17	6.4e-15	1.28e-14	5.42e-06	1.08e-05	9.33e-15	1.39e-19
	rs2785637	2.9e-14	5.8e-14	8.84e-05	0.000173171	1.73e-16	1.01e-17	2.9e-14	5.8e-14	5.94e-06	1.19e-05	4.62e-14	6.87e-19
	rs4525038	2.21e-14	4.42e-14	0.000116435	0.000228125	1.73e-16	1.01e-17	2.2e-14	4.41e-14	4.38e-06	8.74e-06	2.59e-14	3.85e-19
	rs7538010	1.83e-14	3.66e-14	0.000140447	0.00027517	1.73e-16	1.01e-17	NA	NA	NA	NA	NA	NA
	rs7548352	5.42e-15	1.08e-14	0.000474296	0.000929262	1.73e-16	1.01e-17	5.41e-15	1.08e-14	1.04e-05	2.07e-05	1.51e-14	2.24e-19
	rs6688315	5.34e-15	1.07e-14	0.000476601	0.000933779	1.71e-16	9.98e-18	5.33e-15	1.07e-14	1.05e-05	2.1e-05	1.5e-14	2.24e-19
	rs12141045	1.4e-14	2.81e-14	0.000178955	0.000350616	1.69e-16	9.85e-18	1.4e-14	2.8e-14	3.93e-06	7.86e-06	1.48e-14	2.2e-19
	rs10779471	4.39e-15	8.79e-15	0.000571177	0.00111908	1.69e-16	9.83e-18	4.38e-15	8.76e-15	4.8e-06	9.58e-06	5.64e-15	8.39e-20
	rs6672474	1.48e-14	2.96e-14	0.00016926	0.000331621	1.69e-16	9.82e-18	1.48e-14	2.95e-14	3.94e-06	7.87e-06	1.56e-14	2.32e-19
	rs17258906	3.65e-14	7.3e-14	6.85e-05	0.00013419	1.68e-16	9.79e-18	3.64e-14	7.28e-14	4.36e-06	8.72e-06	4.27e-14	6.34e-19
	rs17259527	7.8e-15	1.56e-14	0.000317066	0.00062121	1.66e-16	9.68e-18	NA	NA	NA	NA	NA	NA
	rs6681449	1.18e-14	2.37e-14	0.000205448	0.000402522	1.64e-16	9.54e-18	1.18e-14	2.36e-14	4.11e-06	8.22e-06	1.31e-14	1.94e-19
	rs12130494	1.02e-14	2.03e-14	0.000239409	0.000469061	1.64e-16	9.53e-18	1.01e-14	2.02e-14	4.15e-06	8.3e-06	1.13e-14	1.68e-19
	rs72741263	1.99e-14	3.98e-14	0.000122013	0.000239053	1.63e-16	9.51e-18	1.98e-14	3.96e-14	8.05e-06	1.61e-05	4.29e-14	6.37e-19
	rs10863699	5.11e-15	1.02e-14	0.000474296	0.000929262	1.63e-16	9.5e-18	5.1e-15	1.02e-14	1.04e-05	2.07e-05	1.42e-14	2.11e-19
	rs145362681	1.19e-14	2.38e-14	0.000203984	0.000399656	1.63e-16	9.49e-18	1.18e-14	2.37e-14	3.7e-06	7.38e-06	1.18e-14	1.75e-19
	rs11118965	3.14e-14	6.28e-14	7.68e-05	0.000150403	1.62e-16	9.45e-18	3.14e-14	6.27e-14	4.35e-06	8.7e-06	3.67e-14	5.45e-19
	rs6540435	1e-14	2.01e-14	0.000239517	0.000469272	1.62e-16	9.43e-18	1e-14	2e-14	4.15e-06	8.29e-06	1.12e-14	1.66e-19
	rs12039306	9.99e-15	2e-14	0.000239368	0.00046898	1.61e-16	9.37e-18	9.96e-15	1.99e-14	4.15e-06	8.29e-06	1.11e-14	1.65e-19
	rs7550491	5.18e-15	1.04e-14	0.000459291	0.000899863	1.6e-16	9.33e-18	5.17e-15	1.03e-14	9.91e-06	1.98e-05	1.38e-14	2.05e-19
	rs11118995	5.97e-15	1.19e-14	0.000398721	0.000781193	1.6e-16	9.32e-18	5.95e-15	1.19e-14	2.56e-05	5.11e-05	4.09e-14	6.07e-19
	rs11371768	1.01e-14	2.02e-14	0.000233598	0.000457675	1.59e-16	9.24e-18	1.01e-14	2.01e-14	4.1e-06	8.2e-06	1.11e-14	1.65e-19
	rs115234884	3.19e-14	6.38e-14	7.32e-05	0.000143391	1.57e-16	9.14e-18	3.18e-14	6.36e-14	5.19e-06	1.04e-05	4.44e-14	6.6e-19
	rs56142341	3.16e-14	6.32e-14	7.37e-05	0.000144384	1.57e-16	9.12e-18	3.16e-14	6.31e-14	4.07e-06	8.14e-06	3.46e-14	5.14e-19
	rs2093760	5.71e-15	1.14e-14	0.000406343	0.000796127	1.56e-16	9.09e-18	5.69e-15	1.14e-14	4.14e-06	8.27e-06	6.33e-15	9.42e-20
	rs74151003	3.02e-14	6.04e-14	7.65e-05	0.000149796	1.55e-16	9.05e-18	3.01e-14	6.02e-14	3.85e-06	7.7e-06	3.12e-14	4.63e-19
	rs11117991	1.08e-14	2.15e-14	0.000207854	0.000407236	1.51e-16	8.76e-18	1.07e-14	2.15e-14	4.02e-06	8.03e-06	1.16e-14	1.72e-19
	rs12040406	7.02e-15	1.4e-14	0.000317855	0.000622757	1.5e-16	8.74e-18	7e-15	1.4e-14	3.68e-06	7.36e-06	6.92e-15	1.03e-19
	rs12135588	2.73e-14	5.47e-14	8.1e-05	0.000158771	1.49e-16	8.68e-18	2.73e-14	5.45e-14	1.23e-05	2.45e-05	8.98e-14	1.34e-18
	rs1604364	5.21e-15	1.04e-14	0.000424622	0.000831939	1.49e-16	8.67e-18	5.19e-15	1.04e-14	1.41e-05	2.82e-05	1.97e-14	2.93e-19
	rs7537669	8.63e-15	1.73e-14	0.000256205	0.000501969	1.49e-16	8.66e-18	8.61e-15	1.72e-14	5.2e-06	1.04e-05	1.2e-14	1.79e-19
	rs11117959	9.07e-15	1.81e-14	0.000239311	0.00046887	1.46e-16	8.51e-18	9.04e-15	1.81e-14	4.15e-06	8.29e-06	1.01e-14	1.5e-19
	rs9429942	2.07e-14	4.15e-14	0.000103187	0.000202169	1.44e-16	8.39e-18	2.07e-14	4.14e-14	3.92e-06	7.83e-06	2.18e-14	3.24e-19
	rs4618970	1.84e-14	3.67e-14	0.000116267	0.000227795	1.44e-16	8.37e-18	1.83e-14	3.66e-14	4.38e-06	8.75e-06	2.16e-14	3.2e-19
	rs11117949	8.76e-15	1.75e-14	0.000239452	0.000469145	1.41e-16	8.22e-18	8.73e-15	1.75e-14	4.15e-06	8.29e-06	9.74e-15	1.45e-19
	rs2745960	2.77e-14	5.54e-14	7.54e-05	0.000147679	1.4e-16	8.18e-18	2.76e-14	5.53e-14	6.97e-06	1.39e-05	5.18e-14	7.69e-19
	rs116703053	1.09e-14	2.18e-14	0.000191081	0.000374374	1.4e-16	8.15e-18	1.08e-14	2.17e-14	2.37e-05	4.74e-05	6.91e-14	1.03e-18
	rs10863702	5.19e-15	1.04e-14	0.000400195	0.00078408	1.4e-16	8.14e-18	5.17e-15	1.03e-14	2.57e-05	5.12e-05	3.57e-14	5.3e-19
	rs672588	2.59e-14	5.19e-14	7.94e-05	0.000155613	1.39e-16	8.07e-18	2.59e-14	5.18e-14	3.89e-06	7.76e-06	2.7e-14	4.02e-19
	rs4844629	2.51e-14	5.02e-14	8.15e-05	0.000159646	1.38e-16	8.02e-18	2.5e-14	5.01e-14	5.85e-06	1.17e-05	3.94e-14	5.85e-19
	rs2785653	2.93e-14	5.87e-14	6.93e-05	0.000135855	1.37e-16	7.97e-18	2.92e-14	5.85e-14	3.7e-06	7.39e-06	2.91e-14	4.32e-19
	rs2745964	2.69e-14	5.38e-14	7.37e-05	0.00014442	1.34e-16	7.77e-18	2.69e-14	5.37e-14	3.89e-06	7.78e-06	2.81e-14	4.18e-19
	rs614709	6.92e-15	1.38e-14	0.000283792	0.000556018	1.32e-16	7.69e-18	6.89e-15	1.38e-14	3.81e-06	7.6e-06	7.05e-15	1.05e-19
	rs200766448	9.44e-15	1.89e-14	0.000206003	0.000403611	1.31e-16	7.62e-18	9.41e-15	1.88e-14	3.99e-06	7.98e-06	1.01e-14	1.5e-19
	rs140907264	2.84e-14	5.67e-14	6.85e-05	0.000134112	1.31e-16	7.61e-18	2.83e-14	5.65e-14	3.86e-06	7.7e-06	2.93e-14	4.35e-19
	rs56735054	1.27e-14	2.53e-14	0.000153052	0.000299867	1.3e-16	7.6e-18	NA	NA	NA	NA	NA	NA
	rs72741221	5.52e-15	1.1e-14	0.000347996	0.00068181	1.29e-16	7.53e-18	5.5e-15	1.1e-14	3.86e-06	7.72e-06	5.72e-15	8.5e-20
	rs55931023	2.16e-14	4.32e-14	8.79e-05	0.000172179	1.28e-16	7.44e-18	2.16e-14	4.32e-14	3.7e-06	7.39e-06	2.15e-14	3.19e-19
	rs78120088	2.74e-14	5.47e-14	6.93e-05	0.000135737	1.28e-16	7.43e-18	2.73e-14	5.46e-14	3.96e-06	7.9e-06	2.9e-14	4.31e-19
	rs10863705	5.79e-15	1.16e-14	0.000327368	0.000641394	1.27e-16	7.42e-18	5.77e-15	1.15e-14	1.12e-05	2.24e-05	1.74e-14	2.58e-19
	rs1752688	6.66e-15	1.33e-14	0.000283812	0.000556057	1.27e-16	7.4e-18	6.64e-15	1.33e-14	3.81e-06	7.6e-06	6.79e-15	1.01e-19
	rs694874	2.67e-14	5.34e-14	7.04e-05	0.000137958	1.27e-16	7.37e-18	2.66e-14	5.33e-14	3.75e-06	7.5e-06	2.69e-14	4e-19
	rs12036785	2.63e-14	5.27e-14	7.13e-05	0.000139784	1.26e-16	7.36e-18	2.63e-14	5.25e-14	4.6e-06	9.19e-06	3.25e-14	4.83e-19
	rs55689175	4.53e-15	9.06e-15	0.000414952	0.000812993	1.26e-16	7.36e-18	4.51e-15	9.03e-15	4.53e-06	9.06e-06	5.5e-15	8.18e-20
	rs11118157	7.54e-15	1.51e-14	0.000248428	0.000486731	1.26e-16	7.34e-18	7.51e-15	1.5e-14	3.7e-06	7.38e-06	7.47e-15	1.11e-19
	rs111340461	4.49e-15	8.99e-15	0.000416954	0.000816916	1.26e-16	7.34e-18	4.48e-15	8.96e-15	4.55e-06	9.08e-06	5.47e-15	8.13e-20
	rs115747566	2.45e-14	4.9e-14	7.64e-05	0.000149754	1.26e-16	7.34e-18	2.44e-14	4.89e-14	5.32e-05	0.00010624	3.49e-13	5.19e-18
	rs137988265	2.45e-14	4.9e-14	7.63e-05	0.000149533	1.26e-16	7.33e-18	2.44e-14	4.89e-14	5.19e-05	0.000103601	3.41e-13	5.06e-18
	rs12562739	4.47e-15	8.94e-15	0.000415127	0.000813336	1.25e-16	7.27e-18	4.46e-15	8.91e-15	4.54e-06	9.06e-06	5.43e-15	8.08e-20
	rs12563415	4.47e-15	8.94e-15	0.000415127	0.000813336	1.25e-16	7.27e-18	4.46e-15	8.91e-15	4.54e-06	9.06e-06	5.43e-15	8.08e-20
	rs55952744	4.47e-15	8.95e-15	0.000414952	0.000812993	1.25e-16	7.27e-18	4.46e-15	8.92e-15	4.53e-06	9.06e-06	5.43e-15	8.07e-20
	rs55638397	4.45e-15	8.91e-15	0.000415127	0.000813336	1.24e-16	7.24e-18	4.44e-15	8.88e-15	4.54e-06	9.06e-06	5.41e-15	8.04e-20
	rs75758158	4.43e-15	8.87e-15	0.000415127	0.000813336	1.24e-16	7.21e-18	4.42e-15	8.84e-15	4.54e-06	9.06e-06	5.39e-15	8.01e-20
	rs11118363	4.43e-15	8.85e-15	0.000415189	0.000813457	1.24e-16	7.2e-18	4.41e-15	8.83e-15	4.54e-06	9.06e-06	5.38e-15	8e-20
	rs139360612	1.82e-14	3.63e-14	0.00010111	0.000198099	1.24e-16	7.2e-18	1.81e-14	3.62e-14	3.68e-06	7.35e-06	1.79e-14	2.66e-19
	rs4437879	4.53e-15	9.06e-15	0.000405521	0.000794515	1.24e-16	7.2e-18	4.52e-15	9.03e-15	4.59e-06	9.16e-06	5.56e-15	8.27e-20
	rs12567990	7.59e-15	1.52e-14	0.000241525	0.000473206	1.23e-16	7.19e-18	7.57e-15	1.51e-14	4.24e-06	8.46e-06	8.62e-15	1.28e-19
	rs2785639	5.83e-15	1.17e-14	0.00031363	0.000614479	1.23e-16	7.17e-18	5.81e-15	1.16e-14	3.69e-06	7.36e-06	5.76e-15	8.56e-20
	rs1977465	2.65e-14	5.3e-14	6.86e-05	0.000134476	1.22e-16	7.12e-18	2.64e-14	5.28e-14	3.78e-06	7.55e-06	2.68e-14	3.99e-19
	rs3215758	4.34e-15	8.69e-15	0.000414853	0.000812798	1.21e-16	7.06e-18	4.33e-15	8.66e-15	4.53e-06	9.05e-06	5.27e-15	7.84e-20
	rs75586893	2.58e-14	5.17e-14	6.96e-05	0.000136298	1.21e-16	7.04e-18	2.58e-14	5.15e-14	3.99e-06	7.98e-06	2.76e-14	4.11e-19
	rs11118425	2.52e-14	5.03e-14	7.13e-05	0.000139741	1.21e-16	7.03e-18	2.51e-14	5.02e-14	3.71e-06	7.42e-06	2.51e-14	3.73e-19
	rs74184055	4.32e-15	8.64e-15	0.000415127	0.000813336	1.21e-16	7.03e-18	4.31e-15	8.61e-15	4.54e-06	9.06e-06	5.25e-15	7.8e-20
	rs74231794	4.31e-15	8.62e-15	0.000415796	0.000814646	1.21e-16	7.02e-18	4.29e-15	8.59e-15	4.53e-06	9.05e-06	5.23e-15	7.77e-20
	rs113826410	4.29e-15	8.59e-15	0.000415894	0.000814838	1.2e-16	7e-18	4.28e-15	8.56e-15	4.53e-06	9.05e-06	5.21e-15	7.74e-20
	rs7519408	1.54e-14	3.07e-14	0.000116267	0.000227795	1.2e-16	6.99e-18	1.53e-14	3.06e-14	4.38e-06	8.75e-06	1.8e-14	2.68e-19
	rs17258955	2.49e-14	4.97e-14	7.17e-05	0.00014045	1.2e-16	6.98e-18	2.48e-14	4.95e-14	0.000165063	0.000329756	1.1e-12	1.63e-17
	rs199830606	6.36e-15	1.27e-14	0.000278503	0.000545655	1.19e-16	6.94e-18	6.34e-15	1.27e-14	0.174427	0.348463	2.97e-10	4.42e-15
	rs4562622	4.65e-15	9.29e-15	0.000380316	0.000745133	1.19e-16	6.92e-18	4.63e-15	9.26e-15	4.64e-06	9.26e-06	5.77e-15	8.57e-20
	rs859709	2.52e-14	5.03e-14	7.02e-05	0.000137445	1.19e-16	6.91e-18	2.51e-14	5.02e-14	3.82e-06	7.62e-06	2.57e-14	3.82e-19
	rs75631338	4.28e-15	8.55e-15	0.000412121	0.000807446	1.19e-16	6.9e-18	NA	NA	NA	NA	NA	NA
	rs4844410	9.19e-15	1.84e-14	0.0001908	0.000373824	1.18e-16	6.87e-18	9.16e-15	1.83e-14	6.88e-06	1.37e-05	1.69e-14	2.52e-19
	rs61822977	2.46e-14	4.91e-14	7.1e-05	0.000139123	1.17e-16	6.84e-18	2.45e-14	4.9e-14	4.55e-06	9.1e-06	3e-14	4.46e-19
	rs599948	6.14e-15	1.23e-14	0.000283738	0.000555913	1.17e-16	6.82e-18	6.12e-15	1.22e-14	3.81e-06	7.6e-06	6.26e-15	9.3e-20
	rs2498038	2.48e-14	4.96e-14	7.01e-05	0.000137314	1.17e-16	6.81e-18	2.47e-14	4.94e-14	5.56e-06	1.11e-05	3.69e-14	5.49e-19
	rs2235768	1.88e-14	3.77e-14	9.21e-05	0.000180404	1.17e-16	6.8e-18	1.88e-14	3.76e-14	3.71e-06	7.41e-06	1.87e-14	2.79e-19
	rs646817	6.11e-15	1.22e-14	0.000283812	0.000556057	1.17e-16	6.8e-18	6.09e-15	1.22e-14	3.81e-06	7.6e-06	6.23e-15	9.27e-20
	rs1746659	6.07e-15	1.21e-14	0.000283812	0.000556057	1.16e-16	6.75e-18	6.05e-15	1.21e-14	3.81e-06	7.6e-06	6.19e-15	9.2e-20
	rs56386223	4.29e-15	8.57e-15	0.000401749	0.000787124	1.16e-16	6.75e-18	4.27e-15	8.55e-15	4.48e-06	8.96e-06	5.15e-15	7.66e-20
	rs74692669	4.21e-15	8.43e-15	0.000408373	0.000800103	1.16e-16	6.74e-18	4.2e-15	8.4e-15	4.45e-06	8.9e-06	5.03e-15	7.47e-20
	rs72468035	4.27e-15	8.55e-15	0.00040175	0.000787127	1.16e-16	6.73e-18	4.26e-15	8.52e-15	4.49e-06	8.96e-06	5.14e-15	7.63e-20
	rs4844648	5.29e-15	1.06e-14	0.00032286	0.000632562	1.15e-16	6.69e-18	5.27e-15	1.05e-14	3.7e-06	7.4e-06	5.25e-15	7.8e-20
	rs56149234	4.23e-15	8.45e-15	0.000403396	0.000790352	1.15e-16	6.68e-18	4.21e-15	8.42e-15	4.49e-06	8.96e-06	5.08e-15	7.55e-20
	rs116181762	2.25e-14	4.51e-14	7.54e-05	0.000147757	1.14e-16	6.66e-18	NA	NA	NA	NA	NA	NA
	rs3738469	4.21e-15	8.43e-15	0.000403504	0.000790563	1.14e-16	6.66e-18	4.2e-15	8.4e-15	4.49e-06	8.96e-06	5.07e-15	7.53e-20
	rs55883147	4.22e-15	8.43e-15	0.000402916	0.000789411	1.14e-16	6.66e-18	4.2e-15	8.41e-15	4.48e-06	8.94e-06	5.05e-15	7.51e-20
	rs56235509	4.22e-15	8.43e-15	0.000402916	0.000789411	1.14e-16	6.66e-18	4.2e-15	8.41e-15	4.48e-06	8.94e-06	5.05e-15	7.51e-20
	rs17045979	4.22e-15	8.43e-15	0.000402713	0.000789015	1.14e-16	6.65e-18	4.2e-15	8.4e-15	4.48e-06	8.95e-06	5.06e-15	7.52e-20
	rs55821028	4.22e-15	8.43e-15	0.000402713	0.000789015	1.14e-16	6.65e-18	4.2e-15	8.4e-15	4.48e-06	8.95e-06	5.06e-15	7.52e-20
	rs56132412	4.21e-15	8.43e-15	0.000402916	0.000789411	1.14e-16	6.65e-18	4.2e-15	8.4e-15	4.48e-06	8.94e-06	5.05e-15	7.51e-20
	rs57587123	4.21e-15	8.43e-15	0.000402724	0.000789036	1.14e-16	6.65e-18	4.2e-15	8.4e-15	4.48e-06	8.94e-06	5.05e-15	7.51e-20
	rs74401244	4.22e-15	8.43e-15	0.000402724	0.000789036	1.14e-16	6.65e-18	4.2e-15	8.4e-15	4.48e-06	8.94e-06	5.06e-15	7.52e-20
	rs12062235	1.54e-14	3.07e-14	0.000109833	0.00021519	1.14e-16	6.61e-18	1.53e-14	3.06e-14	3.72e-06	7.44e-06	1.53e-14	2.28e-19
	rs11811460	8.68e-15	1.74e-14	0.000193098	0.000378327	1.13e-16	6.57e-18	8.65e-15	1.73e-14	4.02e-06	8.03e-06	9.35e-15	1.39e-19
	rs56161922	4.32e-15	8.65e-15	0.0003873	0.000758817	1.13e-16	6.56e-18	4.31e-15	8.62e-15	4.51e-06	9.01e-06	5.23e-15	7.77e-20
	rs41274776	4.29e-15	8.58e-15	0.000388573	0.00076131	1.12e-16	6.53e-18	4.28e-15	8.56e-15	4.45e-06	8.89e-06	5.12e-15	7.61e-20
	rs608282	7.26e-15	1.45e-14	0.000229194	0.000449048	1.12e-16	6.52e-18	7.24e-15	1.45e-14	3.73e-06	7.45e-06	7.25e-15	1.08e-19
	rs11118516	1.32e-14	2.65e-14	0.000124869	0.000244648	1.11e-16	6.48e-18	1.32e-14	2.64e-14	3.66e-06	7.32e-06	1.3e-14	1.93e-19
	rs57715085	4.22e-15	8.44e-15	0.000391179	0.000766416	1.11e-16	6.47e-18	4.21e-15	8.41e-15	4.52e-06	9.03e-06	5.11e-15	7.59e-20
	rs72729080	1.82e-14	3.64e-14	9.05e-05	0.000177342	1.11e-16	6.45e-18	1.81e-14	3.63e-14	6.18e-06	1.23e-05	3.01e-14	4.48e-19
	rs11576522	2.3e-14	4.6e-14	7.15e-05	0.000140045	1.11e-16	6.44e-18	2.29e-14	4.58e-14	4.72e-06	9.43e-06	2.91e-14	4.32e-19
	rs58989457	5.03e-15	1.01e-14	0.000325238	0.000637222	1.1e-16	6.41e-18	5.01e-15	1e-14	3.69e-06	7.38e-06	4.97e-15	7.39e-20
	rs71635146	6.44e-15	1.29e-14	0.00025372	0.0004971	1.1e-16	6.4e-18	6.42e-15	1.28e-14	3.79e-06	7.56e-06	6.53e-15	9.71e-20
	rs7515970	4.8e-15	9.61e-15	0.000339843	0.000665836	1.1e-16	6.4e-18	4.79e-15	9.58e-15	1.19e-05	2.37e-05	1.53e-14	2.27e-19
	rs2182913	1.59e-14	3.18e-14	0.000102424	0.000200674	1.09e-16	6.38e-18	1.58e-14	3.17e-14	3.95e-06	7.88e-06	1.68e-14	2.5e-19
	rs12142104	5.01e-15	1e-14	0.000324253	0.000635291	1.09e-16	6.37e-18	5e-15	1e-14	1.02e-05	2.04e-05	1.37e-14	2.04e-19
	rs677066	6.61e-15	1.32e-14	0.000241405	0.000472973	1.07e-16	6.25e-18	6.59e-15	1.32e-14	3.71e-06	7.4e-06	6.56e-15	9.75e-20
	rs111277983	2.22e-14	4.44e-14	7.07e-05	0.000138513	1.06e-16	6.15e-18	2.21e-14	4.43e-14	3.95e-06	7.9e-06	2.35e-14	3.5e-19
	rs12138764	1.25e-14	2.5e-14	0.000125073	0.000245048	1.05e-16	6.13e-18	1.25e-14	2.49e-14	3.66e-06	7.32e-06	1.23e-14	1.83e-19
	rs11118996	5.36e-15	1.07e-14	0.00028804	0.000564341	1.04e-16	6.05e-18	5.34e-15	1.07e-14	1.86e-05	3.71e-05	2.67e-14	3.97e-19
	rs1318277	4.73e-15	9.46e-15	0.000325647	0.000638022	1.04e-16	6.04e-18	4.72e-15	9.43e-15	1.05e-05	2.1e-05	1.33e-14	1.98e-19
	rs74935684	4.3e-15	8.6e-15	0.000357928	0.000701269	1.04e-16	6.03e-18	4.29e-15	8.57e-15	4.45e-06	8.89e-06	5.12e-15	7.62e-20
	rs10864181	7.05e-15	1.41e-14	0.000218034	0.000427183	1.03e-16	6.02e-18	7.03e-15	1.41e-14	0.00146705	0.00293081	2.77e-12	4.12e-17
	rs601356	6.86e-15	1.37e-14	0.00022363	0.000438145	1.03e-16	6.01e-18	6.83e-15	1.37e-14	3.74e-06	7.47e-06	6.87e-15	1.02e-19
	rs9429940	1.3e-14	2.61e-14	0.000116267	0.000227795	1.02e-16	5.94e-18	1.3e-14	2.6e-14	4.38e-06	8.75e-06	1.53e-14	2.27e-19
	rs12729557	4.78e-15	9.57e-15	0.000314638	0.000616454	1.01e-16	5.9e-18	4.77e-15	9.54e-15	3.67e-06	7.33e-06	4.71e-15	6.99e-20
	rs12046154	5.16e-15	1.03e-14	0.000290749	0.000569648	1.01e-16	5.88e-18	5.14e-15	1.03e-14	3.69e-06	7.38e-06	5.11e-15	7.59e-20
	rs145396894	8.8e-15	1.76e-14	0.000170399	0.000333853	1.01e-16	5.88e-18	8.77e-15	1.75e-14	3.79e-06	7.57e-06	8.93e-15	1.33e-19
	rs55864664	2.19e-14	4.37e-14	6.86e-05	0.000134464	1.01e-16	5.88e-18	2.18e-14	4.36e-14	4.7e-06	9.39e-06	2.75e-14	4.09e-19
	rs1118426	1.96e-14	3.92e-14	7.65e-05	0.000149824	1.01e-16	5.87e-18	1.95e-14	3.91e-14	3.85e-06	7.7e-06	2.02e-14	3.01e-19
	rs28371609	6.67e-15	1.33e-14	0.000223257	0.000437416	1e-16	5.84e-18	6.65e-15	1.33e-14	0.000889361	0.00177673	1.59e-12	2.36e-17
	rs66781703	9.48e-15	1.9e-14	0.000156412	0.000306449	9.98e-17	5.81e-18	9.45e-15	1.89e-14	0.152094	0.303848	3.87e-10	5.75e-15
	rs12043913	5.56e-15	1.11e-14	0.000263688	0.00051663	9.86e-17	5.74e-18	5.54e-15	1.11e-14	3.79e-06	7.58e-06	5.65e-15	8.4e-20
	rs2590697	1.4e-14	2.81e-14	0.000103824	0.000203416	9.81e-17	5.71e-18	1.4e-14	2.8e-14	4.13e-06	8.25e-06	1.55e-14	2.31e-19
	rs61822978	2.11e-14	4.21e-14	6.92e-05	0.000135655	9.82e-17	5.71e-18	2.1e-14	4.2e-14	4.37e-06	8.73e-06	2.47e-14	3.67e-19
	rs61821082	5.23e-15	1.05e-14	0.000275326	0.000539431	9.69e-17	5.64e-18	5.21e-15	1.04e-14	4.6e-06	9.2e-06	6.45e-15	9.59e-20
	rs12035884	4.47e-15	8.94e-15	0.000317877	0.000622798	9.56e-17	5.57e-18	4.45e-15	8.91e-15	4.33e-06	8.64e-06	5.18e-15	7.7e-20
	rs11118990	4.6e-15	9.2e-15	0.00030873	0.000604877	9.55e-17	5.56e-18	4.58e-15	9.17e-15	1.29e-05	2.58e-05	1.59e-14	2.36e-19
	rs11118994	5.59e-15	1.12e-14	0.000253934	0.000497519	9.56e-17	5.56e-18	5.57e-15	1.11e-14	1.49e-05	2.97e-05	2.23e-14	3.31e-19
	rs9429779	1.38e-14	2.76e-14	0.000102628	0.000201074	9.54e-17	5.56e-18	1.38e-14	2.76e-14	3.95e-06	7.88e-06	1.46e-14	2.17e-19
	rs4844601	5.84e-15	1.17e-14	0.000241922	0.000473986	9.51e-17	5.54e-18	5.82e-15	1.16e-14	3.85e-06	7.69e-06	6.02e-15	8.96e-20
	rs12041651	4.39e-15	8.78e-15	0.000321392	0.000629686	9.49e-17	5.53e-18	4.37e-15	8.75e-15	4.3e-06	8.6e-06	5.06e-15	7.52e-20
	rs4253916	4.26e-15	8.51e-15	0.000329532	0.000645634	9.44e-17	5.5e-18	4.24e-15	8.49e-15	6.19e-06	1.24e-05	7.06e-15	1.05e-19
	rs115654286	5.89e-15	1.18e-14	0.000237329	0.000464986	9.41e-17	5.48e-18	5.87e-15	1.17e-14	2.05e-05	4.1e-05	3.24e-14	4.82e-19
	rs12743454	4.58e-15	9.16e-15	0.000305131	0.000597826	9.4e-17	5.47e-18	4.56e-15	9.13e-15	1.35e-05	2.69e-05	1.65e-14	2.46e-19
	rs6700109	1.36e-14	2.73e-14	0.00010235	0.000200529	9.39e-17	5.47e-18	1.36e-14	2.72e-14	4.19e-06	8.37e-06	1.53e-14	2.28e-19
	rs61823004	2.02e-14	4.03e-14	6.91e-05	0.000135308	9.37e-17	5.46e-18	2.01e-14	4.02e-14	3.97e-06	7.94e-06	2.15e-14	3.19e-19
	rs75565951	8.42e-15	1.68e-14	0.000164823	0.000322928	9.34e-17	5.44e-18	8.39e-15	1.68e-14	4.1e-06	8.18e-06	9.24e-15	1.37e-19
	rs61821320	1.75e-14	3.49e-14	7.91e-05	0.000154946	9.29e-17	5.41e-18	1.74e-14	3.48e-14	3.69e-06	7.37e-06	1.73e-14	2.57e-19
	rs72731316	4.78e-15	9.56e-15	0.000288104	0.000564467	9.27e-17	5.4e-18	4.77e-15	9.53e-15	3.67e-06	7.33e-06	4.7e-15	6.99e-20
	rs654633	5.35e-15	1.07e-14	0.000256991	0.000503508	9.26e-17	5.39e-18	5.33e-15	1.07e-14	4.25e-06	8.5e-06	6.1e-15	9.06e-20
	rs72744731	2.01e-14	4.03e-14	6.82e-05	0.000133568	9.24e-17	5.38e-18	2.01e-14	4.01e-14	3.73e-06	7.46e-06	2.01e-14	2.99e-19
	rs12042643	4.37e-15	8.75e-15	0.000312562	0.000612385	9.2e-17	5.36e-18	4.36e-15	8.72e-15	4.33e-06	8.66e-06	5.08e-15	7.55e-20
	rs145944507	4.27e-15	8.54e-15	0.000319779	0.000626526	9.19e-17	5.35e-18	4.25e-15	8.51e-15	4.59e-06	9.17e-06	5.25e-15	7.8e-20
	rs6700079	6.11e-15	1.22e-14	0.000223264	0.000437428	9.18e-17	5.35e-18	6.09e-15	1.22e-14	0.000889361	0.00177673	1.46e-12	2.17e-17
	rs7548463	6.11e-15	1.22e-14	0.000223257	0.000437416	9.18e-17	5.35e-18	6.09e-15	1.22e-14	0.000889361	0.00177673	1.46e-12	2.17e-17
	rs150758032	4.26e-15	8.53e-15	0.000319649	0.000626271	9.17e-17	5.34e-18	4.25e-15	8.5e-15	4.59e-06	9.18e-06	5.25e-15	7.8e-20
	rs2782828	6.1e-15	1.22e-14	0.000223605	0.000438097	9.18e-17	5.34e-18	6.08e-15	1.22e-14	0.000893287	0.00178457	1.46e-12	2.17e-17
	rs6662070	6.11e-15	1.22e-14	0.000223212	0.000437327	9.17e-17	5.34e-18	6.09e-15	1.22e-14	0.000890305	0.00177862	1.46e-12	2.17e-17
	rs7512361	5.58e-15	1.12e-14	0.000243884	0.000477828	9.15e-17	5.33e-18	5.56e-15	1.11e-14	3.85e-06	7.7e-06	5.76e-15	8.56e-20
	rs17044576	1.76e-14	3.52e-14	7.68e-05	0.000150474	9.1e-17	5.3e-18	1.75e-14	3.51e-14	4.06e-06	8.1e-06	1.91e-14	2.84e-19
	rs2590685	4.49e-15	8.98e-15	0.000301332	0.000590384	9.11e-17	5.3e-18	4.48e-15	8.95e-15	1.38e-05	2.76e-05	1.66e-14	2.47e-19
	rs17006738	1.71e-14	3.43e-14	7.89e-05	0.000154541	9.09e-17	5.29e-18	1.71e-14	3.42e-14	3.66e-06	7.32e-06	1.68e-14	2.5e-19
	rs6686325	1.95e-14	3.9e-14	6.92e-05	0.000135638	9.08e-17	5.29e-18	1.94e-14	3.89e-14	4.58e-06	9.15e-06	2.39e-14	3.56e-19
	rs6681853	6.03e-15	1.21e-14	0.00022287	0.000436657	9.04e-17	5.27e-18	6.01e-15	1.2e-14	0.000897351	0.00179269	1.45e-12	2.16e-17
	rs112765936	5.66e-15	1.13e-14	0.000237314	0.000464956	9.04e-17	5.26e-18	5.64e-15	1.13e-14	3.85e-06	7.7e-06	5.84e-15	8.68e-20
	rs1507757	6.03e-15	1.21e-14	0.000222413	0.000435762	9.03e-17	5.26e-18	6.01e-15	1.2e-14	0.000873669	0.00174538	1.41e-12	2.1e-17
	rs1507759	6e-15	1.2e-14	0.000223357	0.000437611	9.03e-17	5.26e-18	5.99e-15	1.2e-14	0.000889771	0.00177755	1.43e-12	2.13e-17
	rs7512422	6e-15	1.2e-14	0.000223458	0.00043781	9.03e-17	5.26e-18	5.99e-15	1.2e-14	0.000891235	0.00178048	1.43e-12	2.13e-17
	rs7555030	6e-15	1.2e-14	0.000223458	0.00043781	9.03e-17	5.26e-18	5.99e-15	1.2e-14	0.000891235	0.00178048	1.43e-12	2.13e-17
	rs12136143	4.59e-15	9.17e-15	0.000292369	0.000572822	9.02e-17	5.25e-18	4.57e-15	9.14e-15	8.83e-06	1.76e-05	1.09e-14	1.61e-19
	rs6702997	6.01e-15	1.2e-14	0.000223257	0.000437416	9.02e-17	5.25e-18	5.99e-15	1.2e-14	0.000889361	0.00177673	1.43e-12	2.13e-17
	rs6703002	6.01e-15	1.2e-14	0.000223257	0.000437416	9.02e-17	5.25e-18	5.99e-15	1.2e-14	0.000889361	0.00177673	1.43e-12	2.13e-17
	rs925130	6.01e-15	1.2e-14	0.000223257	0.000437416	9.02e-17	5.25e-18	5.99e-15	1.2e-14	0.000889361	0.00177673	1.43e-12	2.13e-17
	rs10863358	5.5e-15	1.1e-14	0.000242924	0.000475948	9e-17	5.24e-18	5.49e-15	1.1e-14	3.86e-06	7.7e-06	5.69e-15	8.46e-20
	rs12759501	4.77e-15	9.54e-15	0.000280635	0.000549832	9.01e-17	5.24e-18	4.75e-15	9.51e-15	1.18e-05	2.35e-05	1.5e-14	2.23e-19
	rs11120733	5.98e-15	1.2e-14	0.000223257	0.000437416	8.99e-17	5.23e-18	5.96e-15	1.19e-14	0.000889361	0.00177673	1.43e-12	2.12e-17
	rs12133548	5.98e-15	1.2e-14	0.000223257	0.000437416	8.99e-17	5.23e-18	5.96e-15	1.19e-14	0.000889361	0.00177673	1.43e-12	2.12e-17
	rs61821321	1.7e-14	3.4e-14	7.83e-05	0.000153318	8.96e-17	5.22e-18	1.7e-14	3.39e-14	3.7e-06	7.4e-06	1.69e-14	2.51e-19
	rs6540458	4.72e-15	9.45e-15	0.000280762	0.000550082	8.93e-17	5.2e-18	4.71e-15	9.42e-15	4.12e-06	8.23e-06	5.21e-15	7.75e-20
	rs10864231	5.65e-15	1.13e-14	0.000234361	0.000459171	8.92e-17	5.19e-18	5.64e-15	1.13e-14	0.000826437	0.00165102	1.25e-12	1.86e-17
	rs1395969	5.93e-15	1.19e-14	0.000223285	0.00043747	8.91e-17	5.19e-18	5.91e-15	1.18e-14	0.00088725	0.00177252	1.41e-12	2.1e-17
	rs79053576	8.16e-15	1.63e-14	0.000162087	0.000317569	8.9e-17	5.18e-18	8.13e-15	1.63e-14	4.1e-06	8.2e-06	8.97e-15	1.33e-19
	rs61821359	1.93e-14	3.85e-14	6.83e-05	0.000133883	8.85e-17	5.16e-18	1.92e-14	3.84e-14	3.86e-06	7.7e-06	1.99e-14	2.96e-19
	rs139904629	1.23e-14	2.45e-14	0.000106889	0.000209423	8.82e-17	5.14e-18	1.22e-14	2.45e-14	3.88e-06	7.74e-06	1.27e-14	1.89e-19
	rs2564978	5.9e-15	1.18e-14	0.000221953	0.00043486	8.81e-17	5.13e-18	5.88e-15	1.18e-14	0.000943495	0.00188488	1.49e-12	2.22e-17
	rs17049197	1.83e-14	3.66e-14	7.14e-05	0.000139793	8.79e-17	5.12e-18	1.83e-14	3.65e-14	4.5e-06	8.98e-06	2.21e-14	3.28e-19
	rs1272623	1.9e-14	3.8e-14	6.84e-05	0.000134003	8.76e-17	5.1e-18	1.9e-14	3.79e-14	3.96e-06	7.92e-06	2.02e-14	3e-19
	rs2785649	1.86e-14	3.73e-14	6.99e-05	0.000136891	8.77e-17	5.1e-18	1.86e-14	3.72e-14	5.27e-06	1.05e-05	2.63e-14	3.91e-19
	rs475774	1.86e-14	3.73e-14	6.99e-05	0.000136898	8.77e-17	5.1e-18	1.86e-14	3.72e-14	4.28e-06	8.56e-06	2.14e-14	3.18e-19
	rs3849266	1.85e-14	3.71e-14	7.01e-05	0.0001374	8.75e-17	5.09e-18	1.85e-14	3.7e-14	3.95e-06	7.89e-06	1.96e-14	2.91e-19
	rs526266	5.85e-15	1.17e-14	0.000221653	0.000434273	8.73e-17	5.09e-18	5.84e-15	1.17e-14	3.68e-06	7.35e-06	5.77e-15	8.58e-20
	rs61823005	1.51e-14	3.02e-14	8.58e-05	0.00016807	8.72e-17	5.08e-18	1.51e-14	3.01e-14	4.15e-06	8.3e-06	1.68e-14	2.5e-19
	rs74807457	1.82e-14	3.65e-14	7.11e-05	0.000139371	8.73e-17	5.08e-18	1.82e-14	3.64e-14	4.8e-06	9.58e-06	2.34e-14	3.48e-19
	rs2184476	5.81e-15	1.16e-14	0.000222368	0.000435673	8.7e-17	5.07e-18	5.8e-15	1.16e-14	0.000874594	0.00174723	1.36e-12	2.03e-17
	rs6671700	5.95e-15	1.19e-14	0.000216396	0.000423973	8.67e-17	5.05e-18	5.94e-15	1.19e-14	0.00108392	0.00216542	1.73e-12	2.57e-17
	rs10746462	5.74e-15	1.15e-14	0.000223458	0.00043781	8.63e-17	5.03e-18	5.72e-15	1.14e-14	0.000891235	0.00178048	1.37e-12	2.04e-17
	rs891378	5.9e-15	1.18e-14	0.00021759	0.000426312	8.64e-17	5.03e-18	5.88e-15	1.18e-14	0.000924847	0.00184762	1.46e-12	2.17e-17
	rs2590690	4.21e-15	8.42e-15	0.000303746	0.000595114	8.61e-17	5.01e-18	4.2e-15	8.39e-15	6.88e-06	1.37e-05	7.76e-15	1.15e-19
	rs1507758	5.69e-15	1.14e-14	0.000223652	0.000438189	8.57e-17	4.99e-18	5.67e-15	1.13e-14	0.000880679	0.00175939	1.34e-12	2e-17
	rs41304099	6.57e-15	1.31e-14	0.000193916	0.000379929	8.57e-17	4.99e-18	6.55e-15	1.31e-14	4.13e-06	8.26e-06	7.28e-15	1.08e-19
	rs4844592	5.69e-15	1.14e-14	0.000223257	0.000437416	8.55e-17	4.98e-18	5.68e-15	1.14e-14	0.000889361	0.00177673	1.36e-12	2.02e-17
	rs1354942	5.65e-15	1.13e-14	0.000223259	0.00043742	8.49e-17	4.94e-18	5.63e-15	1.13e-14	0.000879291	0.00175661	1.33e-12	1.98e-17
	rs4844383	1.8e-14	3.59e-14	7.02e-05	0.000137559	8.49e-17	4.94e-18	1.79e-14	3.58e-14	4.47e-06	8.94e-06	2.15e-14	3.2e-19
	rs1507760	5.61e-15	1.12e-14	0.000223458	0.00043781	8.44e-17	4.91e-18	5.59e-15	1.12e-14	0.000891235	0.00178048	1.34e-12	1.99e-17
	rs6700168	5.61e-15	1.12e-14	0.000223257	0.000437416	8.43e-17	4.91e-18	5.59e-15	1.12e-14	0.000889361	0.00177673	1.34e-12	1.99e-17
	rs4844388	1.78e-14	3.56e-14	7e-05	0.000137153	8.39e-17	4.88e-18	1.78e-14	3.55e-14	4.67e-06	9.32e-06	2.23e-14	3.31e-19
	rs5780382	6.11e-15	1.22e-14	0.000203383	0.000398478	8.37e-17	4.87e-18	6.09e-15	1.22e-14	0.00123345	0.00246414	2.02e-12	3e-17
	rs7519156	1.81e-14	3.63e-14	6.86e-05	0.000134381	8.37e-17	4.87e-18	1.81e-14	3.62e-14	3.88e-06	7.74e-06	1.88e-14	2.8e-19
	rs7535029	6e-15	1.2e-14	0.000207016	0.000405595	8.37e-17	4.87e-18	5.99e-15	1.2e-14	0.000881875	0.00176178	1.42e-12	2.11e-17
	rs11119010	5.09e-15	1.02e-14	0.000243971	0.000477999	8.35e-17	4.86e-18	5.07e-15	1.01e-14	8.45e-06	1.69e-05	1.15e-14	1.71e-19
	rs56348435	1.77e-14	3.54e-14	6.98e-05	0.000136832	8.32e-17	4.85e-18	1.77e-14	3.53e-14	4.96e-06	9.92e-06	2.36e-14	3.5e-19
	rs11118665	1.34e-14	2.68e-14	9.2e-05	0.000180209	8.3e-17	4.83e-18	1.34e-14	2.67e-14	3.7e-06	7.39e-06	1.33e-14	1.98e-19
	rs56390361	1.35e-14	2.71e-14	9.1e-05	0.000178377	8.3e-17	4.83e-18	1.35e-14	2.7e-14	3.7e-06	7.4e-06	1.34e-14	2e-19
	rs2802238	5.96e-15	1.19e-14	0.000206527	0.000404638	8.28e-17	4.82e-18	5.94e-15	1.19e-14	0.00120301	0.00240334	1.92e-12	2.85e-17
	rs925131	5.49e-15	1.1e-14	0.000223955	0.000438784	8.27e-17	4.82e-18	5.47e-15	1.09e-14	0.000881559	0.00176115	1.3e-12	1.93e-17
	rs891376	5.63e-15	1.13e-14	0.000218292	0.000427687	8.27e-17	4.81e-18	5.61e-15	1.12e-14	0.00103309	0.00206387	1.56e-12	2.32e-17
	rs2782841	5.93e-15	1.19e-14	0.00020658	0.000404741	8.25e-17	4.8e-18	5.91e-15	1.18e-14	0.00122246	0.00244219	1.94e-12	2.89e-17
	rs600393	1.35e-14	2.7e-14	9.06e-05	0.000177515	8.23e-17	4.79e-18	1.35e-14	2.69e-14	6.65e-06	1.33e-05	2.41e-14	3.58e-19
	rs2802234	5.99e-15	1.2e-14	0.000203382	0.000398476	8.2e-17	4.77e-18	5.97e-15	1.19e-14	0.00123927	0.00247577	1.99e-12	2.96e-17
	rs2724369	6.86e-15	1.37e-14	0.000177051	0.000346887	8.18e-17	4.76e-18	6.84e-15	1.37e-14	3.79e-06	7.57e-06	6.97e-15	1.04e-19
	rs971317	5.96e-15	1.19e-14	0.000203891	0.000399473	8.17e-17	4.76e-18	5.94e-15	1.19e-14	0.00125303	0.00250325	2e-12	2.97e-17
	rs984983	6.55e-15	1.31e-14	0.000185337	0.000363121	8.17e-17	4.76e-18	6.54e-15	1.31e-14	3.7e-06	7.39e-06	6.5e-15	9.66e-20
	rs2914937	5.61e-15	1.12e-14	0.000215727	0.000422661	8.15e-17	4.75e-18	5.6e-15	1.12e-14	0.00111492	0.00222734	1.68e-12	2.49e-17
	rs71635165	1.65e-14	3.3e-14	7.34e-05	0.000143769	8.16e-17	4.75e-18	1.65e-14	3.3e-14	4.08e-06	8.16e-06	1.81e-14	2.69e-19
	rs11118556	9.67e-15	1.93e-14	0.000125056	0.000245015	8.14e-17	4.74e-18	9.64e-15	1.93e-14	3.66e-06	7.32e-06	9.5e-15	1.41e-19
	rs6680761	7.54e-15	1.51e-14	0.000160136	0.000313746	8.13e-17	4.73e-18	NA	NA	NA	NA	NA	NA
	rs971318	5.91e-15	1.18e-14	0.000203891	0.000399473	8.11e-17	4.72e-18	5.89e-15	1.18e-14	0.00125303	0.00250325	1.98e-12	2.95e-17
	rs143765758	1.64e-14	3.28e-14	7.33e-05	0.000143518	8.09e-17	4.71e-18	1.64e-14	3.27e-14	3.68e-06	7.36e-06	1.62e-14	2.41e-19
	rs2802217	5.89e-15	1.18e-14	0.000204169	0.000400017	8.09e-17	4.71e-18	5.87e-15	1.17e-14	0.0012568	0.00251079	1.98e-12	2.95e-17
	rs2802231	5.88e-15	1.18e-14	0.000203991	0.000399669	8.08e-17	4.7e-18	5.87e-15	1.17e-14	0.00124842	0.00249406	1.97e-12	2.93e-17
	rs2490260	5.86e-15	1.17e-14	0.000204312	0.000400297	8.06e-17	4.69e-18	5.84e-15	1.17e-14	0.00125384	0.00250488	1.97e-12	2.93e-17
	rs1782467	5.84e-15	1.17e-14	0.00020397	0.000399627	8.01e-17	4.66e-18	5.82e-15	1.16e-14	0.00125004	0.00249728	1.95e-12	2.91e-17
	rs599143	1.31e-14	2.62e-14	9.05e-05	0.0001774	7.98e-17	4.65e-18	1.31e-14	2.61e-14	6.63e-06	1.32e-05	2.33e-14	3.46e-19
	rs1858001	5.55e-15	1.11e-14	0.000213646	0.000418585	7.98e-17	4.64e-18	5.53e-15	1.11e-14	0.0011208	0.0022391	1.67e-12	2.48e-17
	rs2796231	1.11e-14	2.21e-14	0.000107224	0.000210079	7.98e-17	4.64e-18	1.1e-14	2.2e-14	3.87e-06	7.73e-06	1.15e-14	1.7e-19
	rs1507761	5.29e-15	1.06e-14	0.000223259	0.00043742	7.95e-17	4.63e-18	5.27e-15	1.05e-14	0.000879291	0.00175661	1.25e-12	1.85e-17
	rs6661433	1.02e-14	2.03e-14	0.000116407	0.000228069	7.96e-17	4.63e-18	NA	NA	NA	NA	NA	NA
	rs141772389	1.06e-14	2.11e-14	0.000111403	0.000218266	7.93e-17	4.62e-18	1.05e-14	2.11e-14	3.71e-05	7.41e-05	1.05e-13	1.56e-18
	rs2017760	5.82e-15	1.16e-14	0.000202616	0.000396975	7.93e-17	4.62e-18	5.8e-15	1.16e-14	0.00122663	0.00245051	1.91e-12	2.84e-17
	rs2564975	5.73e-15	1.15e-14	0.000205707	0.000403032	7.93e-17	4.62e-18	5.71e-15	1.14e-14	0.00121248	0.00242225	1.86e-12	2.77e-17
	rs7545125	5.7e-15	1.14e-14	0.000206674	0.000404925	7.93e-17	4.62e-18	5.69e-15	1.14e-14	0.000872506	0.00174306	1.33e-12	1.98e-17
	rs2802236	5.76e-15	1.15e-14	0.000203988	0.000399663	7.91e-17	4.61e-18	5.74e-15	1.15e-14	0.00125029	0.00249778	1.93e-12	2.87e-17
	rs2435297	5.75e-15	1.15e-14	0.000203801	0.000399297	7.89e-17	4.59e-18	5.73e-15	1.15e-14	0.00124008	0.00247738	1.91e-12	2.84e-17
	rs7553758	5.55e-15	1.11e-14	0.000209436	0.000410336	7.83e-17	4.56e-18	5.54e-15	1.11e-14	2.1e-05	4.2e-05	3.13e-14	4.65e-19
	rs6656221	4.25e-15	8.51e-15	0.000272289	0.000533481	7.8e-17	4.54e-18	4.24e-15	8.48e-15	1.74e-05	3.48e-05	1.99e-14	2.95e-19
	rs12730195	4.31e-15	8.63e-15	0.000266324	0.000521794	7.73e-17	4.5e-18	4.3e-15	8.6e-15	2.07e-05	4.13e-05	2.39e-14	3.56e-19
	rs2478813	9.82e-15	1.96e-14	0.000116791	0.000228823	7.72e-17	4.49e-18	9.79e-15	1.96e-14	3.96e-06	7.91e-06	1.04e-14	1.55e-19
	rs1367067	4.77e-15	9.54e-15	0.000239651	0.000469534	7.69e-17	4.48e-18	4.75e-15	9.51e-15	0.000914386	0.00182673	1.17e-12	1.74e-17
	rs526254	6.47e-15	1.29e-14	0.000176101	0.000345025	7.66e-17	4.46e-18	6.45e-15	1.29e-14	3.79e-06	7.58e-06	6.57e-15	9.77e-20
	rs11120688	4.66e-15	9.32e-15	0.000243298	0.00047668	7.63e-17	4.44e-18	4.64e-15	9.29e-15	0.00109822	0.00219398	1.37e-12	2.04e-17
	rs11578181	4.27e-15	8.54e-15	0.000265388	0.000519961	7.63e-17	4.44e-18	4.26e-15	8.51e-15	2.01e-05	4.02e-05	2.3e-14	3.42e-19
	rs1891422	1.61e-14	3.22e-14	7.02e-05	0.000137561	7.62e-17	4.44e-18	1.61e-14	3.22e-14	3.81e-06	7.6e-06	1.64e-14	2.44e-19
	rs77333453	7.43e-15	1.49e-14	0.000152395	0.00029858	7.62e-17	4.44e-18	7.4e-15	1.48e-14	4.23e-06	8.45e-06	8.41e-15	1.25e-19
	rs12095015	5.52e-15	1.1e-14	0.000204282	0.000400238	7.58e-17	4.42e-18	5.5e-15	1.1e-14	0.00123159	0.00246042	1.82e-12	2.71e-17
	rs2745968	4.78e-15	9.57e-15	0.00023561	0.000461619	7.58e-17	4.42e-18	4.77e-15	9.54e-15	3.68e-06	7.34e-06	4.71e-15	7e-20
	rs878670	5.02e-15	1e-14	0.000224674	0.000440191	7.6e-17	4.42e-18	5.01e-15	1e-14	3.67e-06	7.34e-06	4.94e-15	7.35e-20
	rs12021745	4.7e-15	9.39e-15	0.00023688	0.000464107	7.49e-17	4.36e-18	4.68e-15	9.36e-15	0.00122246	0.00244218	1.54e-12	2.29e-17
	rs12121195	1.31e-14	2.63e-14	8.47e-05	0.000166035	7.49e-17	4.36e-18	1.31e-14	2.62e-14	5.31e-06	1.06e-05	1.87e-14	2.78e-19
	rs2564974	5.43e-15	1.09e-14	0.000204663	0.000400985	7.48e-17	4.36e-18	5.42e-15	1.08e-14	0.00122538	0.00244802	1.78e-12	2.65e-17
	rs2745958	6.25e-15	1.25e-14	0.000176283	0.000345381	7.42e-17	4.32e-18	6.23e-15	1.25e-14	3.79e-06	7.57e-06	6.35e-15	9.43e-20
	rs2802233	5.42e-15	1.08e-14	0.000203382	0.000398476	7.43e-17	4.32e-18	5.41e-15	1.08e-14	0.00123927	0.00247577	1.8e-12	2.68e-17
	rs478869	1.6e-14	3.2e-14	6.9e-05	0.00013515	7.42e-17	4.32e-18	1.59e-14	3.19e-14	4.41e-06	8.81e-06	1.89e-14	2.81e-19
	rs4844655	4.43e-15	8.85e-15	0.000248873	0.000487603	7.41e-17	4.32e-18	4.41e-15	8.82e-15	6.41e-06	1.28e-05	7.6e-15	1.13e-19
	rs1572275	5.43e-15	1.09e-14	0.000202312	0.00039638	7.4e-17	4.31e-18	5.42e-15	1.08e-14	0.00118158	0.00236052	1.72e-12	2.56e-17
	rs72729040	1.19e-14	2.38e-14	9.19e-05	0.000180136	7.37e-17	4.29e-18	1.19e-14	2.37e-14	3.69e-06	7.37e-06	1.18e-14	1.75e-19
	rs1249868	5e-15	1e-14	0.000218325	0.000427751	7.35e-17	4.28e-18	4.98e-15	9.97e-15	5.04e-06	1.01e-05	6.75e-15	1e-19
	rs7542544	1.56e-14	3.13e-14	6.98e-05	0.000136688	7.34e-17	4.28e-18	1.56e-14	3.12e-14	4.54e-06	9.07e-06	1.9e-14	2.83e-19
	rs7546243	1.6e-14	3.2e-14	6.84e-05	0.000133962	7.35e-17	4.28e-18	1.59e-14	3.19e-14	3.8e-06	7.58e-06	1.63e-14	2.42e-19
	rs12031281	1.57e-14	3.14e-14	6.92e-05	0.000135656	7.32e-17	4.26e-18	1.57e-14	3.13e-14	4.36e-06	8.72e-06	1.84e-14	2.73e-19
	rs2745935	5.05e-15	1.01e-14	0.000214703	0.000420656	7.29e-17	4.25e-18	5.03e-15	1.01e-14	3.69e-06	7.36e-06	4.98e-15	7.41e-20
	rs2785629	4.28e-15	8.56e-15	0.000253261	0.000496201	7.3e-17	4.25e-18	4.27e-15	8.53e-15	3.66e-06	7.32e-06	4.2e-15	6.25e-20
	rs17026687	1.54e-14	3.07e-14	7e-05	0.000137168	7.24e-17	4.22e-18	1.53e-14	3.06e-14	3.11e-05	6.22e-05	1.28e-13	1.91e-18
	rs926628	1.14e-14	2.28e-14	9.44e-05	0.000185033	7.24e-17	4.22e-18	1.14e-14	2.27e-14	3.74e-06	7.46e-06	1.14e-14	1.7e-19
	rs10449311	1.16e-14	2.31e-14	9.29e-05	0.00018198	7.23e-17	4.21e-18	1.15e-14	2.31e-14	3.69e-06	7.37e-06	1.14e-14	1.7e-19
	rs1204668	5.01e-15	1e-14	0.000214405	0.000420073	7.23e-17	4.21e-18	5e-15	9.99e-15	3.7e-06	7.39e-06	4.97e-15	7.39e-20
	rs11119008	4.23e-15	8.45e-15	0.000253357	0.000496388	7.21e-17	4.2e-18	4.21e-15	8.42e-15	8.72e-06	1.74e-05	9.87e-15	1.47e-19
	rs34550158	9.48e-15	1.9e-14	0.000112932	0.000221262	7.21e-17	4.2e-18	9.45e-15	1.89e-14	5.47e-06	1.09e-05	1.39e-14	2.06e-19
	rs73072986	1.55e-14	3.09e-14	6.93e-05	0.000135685	7.21e-17	4.2e-18	1.54e-14	3.08e-14	3.83e-06	7.66e-06	1.59e-14	2.36e-19
	rs2294911	5.06e-15	1.01e-14	0.000209709	0.000410872	7.14e-17	4.16e-18	5.04e-15	1.01e-14	3.73e-06	7.46e-06	5.06e-15	7.52e-20
	rs3820521	5.27e-15	1.05e-14	0.000201487	0.000394763	7.14e-17	4.16e-18	5.25e-15	1.05e-14	5.95e-06	1.19e-05	8.39e-15	1.25e-19
	rs114976887	1.55e-14	3.1e-14	6.82e-05	0.000133587	7.12e-17	4.15e-18	1.55e-14	3.09e-14	1.02e-05	2.04e-05	4.25e-14	6.31e-19
	rs945634	1.51e-14	3.02e-14	7.02e-05	0.000137508	7.13e-17	4.15e-18	1.51e-14	3.01e-14	3.81e-06	7.6e-06	1.54e-14	2.29e-19
	rs17186701	5.08e-15	1.02e-14	0.00020761	0.000406759	7.1e-17	4.14e-18	5.07e-15	1.01e-14	4.21e-06	8.41e-06	5.73e-15	8.52e-20
	rs1891421	1.5e-14	3.01e-14	7.02e-05	0.000137543	7.1e-17	4.14e-18	1.5e-14	3e-14	3.8e-06	7.6e-06	1.53e-14	2.28e-19
	rs2745934	4.95e-15	9.9e-15	0.000213623	0.00041854	7.12e-17	4.14e-18	4.94e-15	9.87e-15	3.69e-06	7.37e-06	4.89e-15	7.27e-20
	rs555211	4.98e-15	9.96e-15	0.000211618	0.000414612	7.09e-17	4.13e-18	4.96e-15	9.93e-15	3.7e-06	7.38e-06	4.93e-15	7.33e-20
	rs72757621	1.53e-14	3.06e-14	6.89e-05	0.000135003	7.09e-17	4.13e-18	1.53e-14	3.05e-14	3.86e-06	7.71e-06	1.58e-14	2.35e-19
	rs626779	4.96e-15	9.92e-15	0.000212033	0.000415425	7.08e-17	4.12e-18	4.94e-15	9.89e-15	3.7e-06	7.38e-06	4.91e-15	7.3e-20
	rs76103621	1.49e-14	2.97e-14	7.08e-05	0.000138717	7.08e-17	4.12e-18	1.48e-14	2.96e-14	3.96e-06	7.92e-06	1.58e-14	2.35e-19
	rs1109587	4.74e-15	9.48e-15	0.000221419	0.000433814	7.07e-17	4.11e-18	4.73e-15	9.45e-15	3.68e-06	7.35e-06	4.67e-15	6.95e-20
	rs72742808	6.92e-15	1.38e-14	0.000151197	0.000296232	7.04e-17	4.1e-18	NA	NA	NA	NA	NA	NA
	rs7552935	1.52e-14	3.04e-14	6.88e-05	0.000134742	7.04e-17	4.1e-18	1.52e-14	3.03e-14	3.81e-06	7.61e-06	1.55e-14	2.31e-19
	rs865199	1.14e-14	2.28e-14	9.16e-05	0.000179488	7.04e-17	4.1e-18	1.14e-14	2.28e-14	3.67e-06	7.32e-06	1.12e-14	1.67e-19
	rs12137433	1.5e-14	3.01e-14	6.9e-05	0.000135268	6.99e-17	4.07e-18	1.5e-14	3e-14	3.87e-06	7.73e-06	1.56e-14	2.32e-19
	rs11117651	1.5e-14	3.01e-14	6.89e-05	0.000135007	6.98e-17	4.06e-18	1.5e-14	3e-14	3.86e-06	7.72e-06	1.56e-14	2.32e-19
	rs12028134	1.48e-14	2.97e-14	6.93e-05	0.000135726	6.92e-17	4.03e-18	1.48e-14	2.96e-14	4.34e-06	8.68e-06	1.73e-14	2.57e-19
	rs72757625	1.49e-14	2.98e-14	6.91e-05	0.000135342	6.92e-17	4.03e-18	1.49e-14	2.97e-14	3.89e-06	7.77e-06	1.55e-14	2.31e-19
	rs61821114	1.47e-14	2.95e-14	6.95e-05	0.000136193	6.9e-17	4.02e-18	1.47e-14	2.94e-14	8.9e-06	1.78e-05	3.52e-14	5.23e-19
	rs680479	1.49e-14	2.98e-14	6.88e-05	0.000134859	6.9e-17	4.02e-18	1.48e-14	2.97e-14	4.19e-06	8.37e-06	1.67e-14	2.48e-19
	rs114467562	1.48e-14	2.95e-14	6.95e-05	0.000136078	6.9e-17	4.01e-18	1.47e-14	2.94e-14	4.95e-06	9.9e-06	1.96e-14	2.91e-19
	rs12038371	1.45e-14	2.91e-14	7e-05	0.000137195	6.85e-17	3.99e-18	1.45e-14	2.9e-14	4.73e-06	9.45e-06	1.84e-14	2.74e-19
	rs61821087	4.89e-15	9.79e-15	0.000207435	0.000406415	6.83e-17	3.98e-18	4.88e-15	9.76e-15	4.4e-06	8.79e-06	5.77e-15	8.58e-20
	rs1003716	4.83e-15	9.66e-15	0.000209952	0.000411347	6.82e-17	3.97e-18	4.81e-15	9.63e-15	3.69e-06	7.38e-06	4.78e-15	7.11e-20
	rs1109588	4.56e-15	9.12e-15	0.00022137	0.000433717	6.79e-17	3.96e-18	4.55e-15	9.09e-15	3.68e-06	7.35e-06	4.5e-15	6.68e-20
	rs12038575	1.41e-14	2.83e-14	7.14e-05	0.00013987	6.8e-17	3.96e-18	1.41e-14	2.82e-14	4.24e-06	8.48e-06	1.61e-14	2.39e-19
	rs12406933	1.46e-14	2.93e-14	6.91e-05	0.000135362	6.8e-17	3.96e-18	NA	NA	NA	NA	NA	NA
	rs2785633	4.78e-15	9.56e-15	0.000211511	0.000414401	6.8e-17	3.96e-18	4.76e-15	9.53e-15	3.69e-06	7.38e-06	4.73e-15	7.03e-20
	rs1076725	1.47e-14	2.93e-14	6.87e-05	0.000134688	6.78e-17	3.95e-18	1.46e-14	2.93e-14	4.15e-06	8.29e-06	1.63e-14	2.42e-19
	rs11117640	1.46e-14	2.93e-14	6.88e-05	0.000134811	6.78e-17	3.95e-18	1.46e-14	2.92e-14	3.86e-06	7.72e-06	1.52e-14	2.26e-19
	rs35936670	4.92e-15	9.84e-15	0.000205121	0.000401882	6.79e-17	3.95e-18	4.91e-15	9.81e-15	4.54e-06	9.06e-06	5.98e-15	8.89e-20
	rs586294	1.41e-14	2.83e-14	7.11e-05	0.000139224	6.76e-17	3.93e-18	1.41e-14	2.82e-14	4.7e-06	9.39e-06	1.78e-14	2.64e-19
	rs1204686	4.4e-15	8.8e-15	0.000227437	0.000445605	6.73e-17	3.92e-18	4.38e-15	8.77e-15	3.72e-06	7.43e-06	4.38e-15	6.51e-20
	rs12117916	1.08e-14	2.15e-14	9.23e-05	0.000180773	6.69e-17	3.89e-18	1.07e-14	2.15e-14	3.73e-06	7.45e-06	1.08e-14	1.6e-19
	rs12027972	9.73e-15	1.95e-14	0.000101727	0.000199307	6.66e-17	3.88e-18	9.7e-15	1.94e-14	3.83e-06	7.65e-06	9.98e-15	1.48e-19
	rs12073356	1.09e-14	2.18e-14	9.09e-05	0.000178118	6.66e-17	3.88e-18	1.09e-14	2.17e-14	3.69e-06	7.38e-06	1.08e-14	1.6e-19
	rs72731315	1.45e-14	2.89e-14	6.83e-05	0.000133885	6.66e-17	3.88e-18	1.44e-14	2.89e-14	3.88e-06	7.75e-06	1.5e-14	2.24e-19
	rs114644769	5.36e-15	1.07e-14	0.000184293	0.000361075	6.65e-17	3.87e-18	5.35e-15	1.07e-14	7.71e-06	1.54e-05	1.11e-14	1.65e-19
	rs12041437	1.42e-14	2.85e-14	6.94e-05	0.000135976	6.65e-17	3.87e-18	1.42e-14	2.84e-14	4.28e-06	8.56e-06	1.63e-14	2.43e-19
	rs1204709	1.41e-14	2.82e-14	7.02e-05	0.000137442	6.66e-17	3.87e-18	1.41e-14	2.81e-14	3.81e-06	7.62e-06	1.44e-14	2.14e-19
	rs2745962	4.67e-15	9.35e-15	0.000210851	0.00041311	6.63e-17	3.86e-18	4.66e-15	9.32e-15	3.7e-06	7.39e-06	4.63e-15	6.88e-20
	rs513542	4.58e-15	9.17e-15	0.000213902	0.000419087	6.6e-17	3.84e-18	4.57e-15	9.14e-15	3.7e-06	7.4e-06	4.55e-15	6.76e-20
	rs61516311	9.58e-15	1.92e-14	0.000101852	0.000199552	6.57e-17	3.83e-18	9.55e-15	1.91e-14	3.85e-06	7.69e-06	9.88e-15	1.47e-19
	rs115265561	6.2e-15	1.24e-14	0.000157097	0.000307791	6.55e-17	3.81e-18	6.18e-15	1.24e-14	1.32e-05	2.63e-05	2.18e-14	3.25e-19
	rs2498032	8.69e-15	1.74e-14	0.000111887	0.000219214	6.55e-17	3.81e-18	8.67e-15	1.73e-14	4.45e-06	8.9e-06	1.04e-14	1.54e-19
	rs34720009	8.58e-15	1.72e-14	0.000112366	0.000220153	6.48e-17	3.78e-18	8.55e-15	1.71e-14	5.82e-06	1.16e-05	1.34e-14	1.99e-19
	rs71635159	6.65e-15	1.33e-14	0.000145223	0.000284527	6.5e-17	3.78e-18	6.63e-15	1.33e-14	3.92e-06	7.84e-06	6.99e-15	1.04e-19
	rs2782832	1.4e-14	2.8e-14	6.88e-05	0.000134699	6.47e-17	3.77e-18	1.39e-14	2.79e-14	3.86e-06	7.72e-06	1.45e-14	2.15e-19
	rs72729038	1.07e-14	2.13e-14	9.03e-05	0.000177015	6.48e-17	3.77e-18	1.06e-14	2.13e-14	3.69e-06	7.38e-06	1.05e-14	1.57e-19
	rs78568716	4.72e-15	9.44e-15	0.000203828	0.00039935	6.47e-17	3.77e-18	4.7e-15	9.41e-15	4.19e-06	8.37e-06	5.29e-15	7.87e-20
	rs11806810	1.09e-14	2.17e-14	8.82e-05	0.000172837	6.45e-17	3.75e-18	1.08e-14	2.16e-14	3.68e-06	7.36e-06	1.07e-14	1.59e-19
	rs2802218	1.39e-14	2.79e-14	6.86e-05	0.000134494	6.44e-17	3.75e-18	1.39e-14	2.78e-14	3.86e-06	7.71e-06	1.44e-14	2.14e-19
	rs2785652	1.41e-14	2.81e-14	6.79e-05	0.000133089	6.43e-17	3.74e-18	1.4e-14	2.8e-14	4.02e-06	8.03e-06	1.51e-14	2.25e-19
	rs4844406	4.48e-15	8.96e-15	0.000212292	0.000415933	6.4e-17	3.73e-18	4.46e-15	8.93e-15	5.68e-06	1.13e-05	6.81e-15	1.01e-19
	rs7519119	1.36e-14	2.73e-14	6.98e-05	0.000136687	6.4e-17	3.73e-18	1.36e-14	2.72e-14	4.54e-06	9.07e-06	1.66e-14	2.47e-19
	rs11811665	1.39e-14	2.77e-14	6.85e-05	0.000134219	6.39e-17	3.72e-18	1.38e-14	2.76e-14	4.63e-06	9.25e-06	1.72e-14	2.56e-19
	rs17011949	4.45e-15	8.9e-15	0.000212156	0.000415666	6.35e-17	3.7e-18	4.43e-15	8.87e-15	5.73e-06	1.14e-05	6.82e-15	1.01e-19
	rs56076247	1.38e-14	2.77e-14	6.83e-05	0.000133812	6.36e-17	3.7e-18	1.38e-14	2.76e-14	4.35e-06	8.69e-06	1.61e-14	2.4e-19
	rs11118557	8.63e-15	1.73e-14	0.000108863	0.000213289	6.32e-17	3.68e-18	8.6e-15	1.72e-14	3.73e-06	7.45e-06	8.62e-15	1.28e-19
	rs1664232	9.64e-15	1.93e-14	9.75e-05	0.000190964	6.32e-17	3.68e-18	9.6e-15	1.92e-14	3.96e-06	7.9e-06	1.02e-14	1.52e-19
	rs74153178	9.52e-15	1.9e-14	9.86e-05	0.000193142	6.32e-17	3.68e-18	NA	NA	NA	NA	NA	NA
	rs4317805	1.37e-14	2.74e-14	6.82e-05	0.000133621	6.29e-17	3.66e-18	1.37e-14	2.73e-14	4.35e-06	8.68e-06	1.6e-14	2.37e-19
	rs111965710	1.27e-14	2.54e-14	7.32e-05	0.000143387	6.26e-17	3.65e-18	1.27e-14	2.53e-14	4.88e-06	9.74e-06	1.66e-14	2.47e-19
	rs3767934	9.26e-15	1.85e-14	0.000100557	0.000197015	6.27e-17	3.65e-18	9.23e-15	1.85e-14	3.76e-06	7.52e-06	9.34e-15	1.39e-19
	rs481604	1.26e-14	2.52e-14	7.38e-05	0.000144599	6.27e-17	3.65e-18	1.26e-14	2.52e-14	4.91e-06	9.8e-06	1.66e-14	2.47e-19
	rs2745944	1.37e-14	2.73e-14	6.79e-05	0.000133087	6.25e-17	3.64e-18	1.36e-14	2.72e-14	3.97e-06	7.93e-06	1.45e-14	2.16e-19
	rs34877957	5.34e-15	1.07e-14	0.000173481	0.000339893	6.23e-17	3.63e-18	5.32e-15	1.06e-14	3.68e-06	7.35e-06	5.26e-15	7.83e-20
	rs641783	9.78e-15	1.96e-14	9.47e-05	0.000185545	6.23e-17	3.63e-18	9.75e-15	1.95e-14	3.74e-06	7.48e-06	9.81e-15	1.46e-19
	rs599064	1.02e-14	2.04e-14	9.05e-05	0.000177409	6.22e-17	3.62e-18	1.02e-14	2.04e-14	6.55e-06	1.31e-05	1.79e-14	2.67e-19
	rs12568876	4.21e-15	8.43e-15	0.00021822	0.000427546	6.19e-17	3.6e-18	4.2e-15	8.4e-15	9.89e-06	1.98e-05	1.12e-14	1.66e-19
	rs35187553	5.03e-15	1.01e-14	0.000182789	0.000358129	6.19e-17	3.6e-18	5.02e-15	1e-14	3.66e-06	7.32e-06	4.94e-15	7.34e-20
	rs2724399	1.3e-14	2.6e-14	7.01e-05	0.00013742	6.15e-17	3.58e-18	1.3e-14	2.6e-14	3.81e-06	7.61e-06	1.33e-14	1.97e-19
	rs490305	4.27e-15	8.55e-15	0.000213565	0.000418427	6.14e-17	3.58e-18	4.26e-15	8.52e-15	3.7e-06	7.39e-06	4.23e-15	6.29e-20
	rs859707	1.3e-14	2.6e-14	7.02e-05	0.000137447	6.15e-17	3.58e-18	1.3e-14	2.6e-14	3.82e-06	7.62e-06	1.33e-14	1.98e-19
	rs1204685	4.29e-15	8.57e-15	0.000211796	0.000414961	6.11e-17	3.56e-18	4.27e-15	8.54e-15	3.73e-06	7.46e-06	4.29e-15	6.37e-20
	rs1204690	4.26e-15	8.52e-15	0.000213484	0.000418267	6.12e-17	3.56e-18	4.24e-15	8.49e-15	3.69e-06	7.37e-06	4.21e-15	6.26e-20
	rs12094123	1e-14	2.01e-14	9.05e-05	0.000177253	6.11e-17	3.56e-18	1e-14	2e-14	3.86e-06	7.71e-06	1.04e-14	1.54e-19
	rs67006021	5.02e-15	1e-14	0.000180787	0.000354206	6.11e-17	3.56e-18	5.01e-15	1e-14	3.67e-06	7.33e-06	4.94e-15	7.34e-20
	rs859708	1.3e-14	2.59e-14	7.02e-05	0.000137447	6.12e-17	3.56e-18	1.29e-14	2.58e-14	3.82e-06	7.62e-06	1.33e-14	1.97e-19
	rs1204687	4.28e-15	8.56e-15	0.000211796	0.000414961	6.1e-17	3.55e-18	4.27e-15	8.53e-15	3.73e-06	7.46e-06	4.28e-15	6.36e-20
	rs12568741	5.04e-15	1.01e-14	0.000179882	0.000352434	6.11e-17	3.55e-18	5.03e-15	1.01e-14	3.67e-06	7.33e-06	4.96e-15	7.37e-20
	rs77663403	1.17e-14	2.33e-14	7.77e-05	0.000152158	6.1e-17	3.55e-18	1.16e-14	2.32e-14	4.08e-06	8.15e-06	1.27e-14	1.9e-19
	rs2785635	4.27e-15	8.54e-15	0.000211672	0.000414718	6.08e-17	3.54e-18	4.25e-15	8.51e-15	3.73e-06	7.45e-06	4.27e-15	6.34e-20
	rs28739007	1.27e-14	2.55e-14	7.1e-05	0.000139153	6.08e-17	3.54e-18	1.27e-14	2.54e-14	4.44e-06	8.87e-06	1.51e-14	2.25e-19
	rs34775017	4.57e-15	9.15e-15	0.000196308	0.000384615	6.04e-17	3.52e-18	4.56e-15	9.12e-15	3.71e-06	7.42e-06	4.55e-15	6.76e-20
	rs1015656	4.25e-15	8.51e-15	0.000210337	0.000412102	6.02e-17	3.51e-18	4.24e-15	8.48e-15	3.69e-06	7.38e-06	4.21e-15	6.26e-20
	rs11118989	4.24e-15	8.49e-15	0.000210959	0.00041332	6.02e-17	3.51e-18	4.23e-15	8.46e-15	9.95e-06	1.99e-05	1.13e-14	1.68e-19
	rs11118991	4.33e-15	8.65e-15	0.000206698	0.000404973	6.02e-17	3.5e-18	4.31e-15	8.62e-15	3.98e-06	7.95e-06	4.61e-15	6.85e-20
	rs1204688	4.28e-15	8.57e-15	0.000208437	0.000408379	6.01e-17	3.5e-18	4.27e-15	8.54e-15	3.72e-06	7.43e-06	4.27e-15	6.34e-20
	rs201843033	6.19e-15	1.24e-14	0.000144403	0.000282921	6.01e-17	3.5e-18	6.17e-15	1.23e-14	4.9e-06	9.78e-06	8.12e-15	1.21e-19
	rs28371626	6.35e-15	1.27e-14	0.000140487	0.000275248	6.01e-17	3.5e-18	6.33e-15	1.27e-14	4e-06	8e-06	6.81e-15	1.01e-19
	rs4844384	4.37e-15	8.74e-15	0.000204697	0.000401052	6.02e-17	3.5e-18	4.36e-15	8.71e-15	5.3e-06	1.06e-05	6.21e-15	9.23e-20
	rs59854384	1e-14	2e-14	8.91e-05	0.000174563	6.01e-17	3.5e-18	9.99e-15	2e-14	4.01e-06	8.02e-06	1.08e-14	1.6e-19
	rs11584265	1.26e-14	2.52e-14	7.07e-05	0.000138499	6e-17	3.49e-18	1.26e-14	2.52e-14	4.33e-06	8.64e-06	1.46e-14	2.18e-19
	rs12568382	5.08e-15	1.02e-14	0.000175631	0.000344104	6e-17	3.49e-18	5.06e-15	1.01e-14	3.81e-06	7.61e-06	5.19e-15	7.71e-20
	rs4844642	4.57e-15	9.14e-15	0.0001949	0.000381857	5.99e-17	3.49e-18	4.56e-15	9.11e-15	5.25e-06	1.05e-05	6.43e-15	9.55e-20
	rs55797717	5.03e-15	1.01e-14	0.000177211	0.0003472	6e-17	3.49e-18	5.01e-15	1e-14	3.67e-06	7.34e-06	4.95e-15	7.36e-20
	rs958666	1.24e-14	2.49e-14	7.15e-05	0.000140163	5.99e-17	3.49e-18	1.24e-14	2.48e-14	3.82e-06	7.63e-06	1.27e-14	1.89e-19
	rs41317993	5.07e-15	1.01e-14	0.000175217	0.000343292	5.98e-17	3.48e-18	5.06e-15	1.01e-14	3.81e-06	7.61e-06	5.18e-15	7.69e-20
	rs7512286	5.11e-15	1.02e-14	0.000173844	0.000340604	5.97e-17	3.48e-18	5.09e-15	1.02e-14	3.88e-06	7.75e-06	5.31e-15	7.89e-20
	rs55961118	1.29e-14	2.57e-14	6.89e-05	0.00013495	5.96e-17	3.47e-18	1.28e-14	2.56e-14	3.76e-06	7.5e-06	1.29e-14	1.92e-19
	rs6701558	5.01e-15	1e-14	0.000177014	0.000346814	5.96e-17	3.47e-18	4.99e-15	9.99e-15	3.79e-06	7.57e-06	5.09e-15	7.56e-20
	rs72729053	5.04e-15	1.01e-14	0.0001755	0.000343848	5.96e-17	3.47e-18	5.03e-15	1.01e-14	3.68e-06	7.34e-06	4.97e-15	7.39e-20
	rs11118669	1.15e-14	2.3e-14	7.68e-05	0.000150429	5.95e-17	3.46e-18	1.15e-14	2.3e-14	3.73e-06	7.46e-06	1.15e-14	1.71e-19
	rs12404817	5.02e-15	1e-14	0.000175462	0.000343774	5.92e-17	3.45e-18	5e-15	1e-14	3.79e-06	7.57e-06	5.09e-15	7.57e-20
	rs12565089	5.03e-15	1.01e-14	0.000175128	0.000343119	5.93e-17	3.45e-18	5.01e-15	1e-14	3.68e-06	7.34e-06	4.95e-15	7.37e-20
	rs142559515	5.88e-15	1.18e-14	0.000149827	0.000293549	5.93e-17	3.45e-18	5.86e-15	1.17e-14	1.34e-05	2.68e-05	2.12e-14	3.15e-19
	rs35720264	5.02e-15	1e-14	0.000175486	0.000343819	5.93e-17	3.45e-18	5.01e-15	1e-14	3.79e-06	7.57e-06	5.1e-15	7.58e-20
	rs2802221	1.22e-14	2.45e-14	7.16e-05	0.000140201	5.9e-17	3.43e-18	1.22e-14	2.44e-14	3.81e-06	7.61e-06	1.25e-14	1.86e-19
	rs510262	1.25e-14	2.51e-14	6.99e-05	0.000136866	5.9e-17	3.43e-18	1.25e-14	2.5e-14	4.97e-06	9.92e-06	1.67e-14	2.48e-19
	rs72741266	5.79e-15	1.16e-14	0.000150675	0.00029521	5.87e-17	3.42e-18	5.77e-15	1.15e-14	1.34e-05	2.68e-05	2.08e-14	3.09e-19
	rs114667237	4.35e-15	8.7e-15	0.000199994	0.000391837	5.85e-17	3.41e-18	4.34e-15	8.67e-15	4.75e-06	9.48e-06	5.53e-15	8.22e-20
	rs35118522	5.1e-15	1.02e-14	0.000169833	0.000332744	5.83e-17	3.4e-18	5.09e-15	1.02e-14	3.82e-06	7.63e-06	5.23e-15	7.77e-20
	rs35232605	5.02e-15	1e-14	0.000172452	0.000337877	5.83e-17	3.4e-18	5.01e-15	1e-14	3.68e-06	7.35e-06	4.96e-15	7.37e-20
	rs187258635	1.25e-14	2.5e-14	6.93e-05	0.000135749	5.82e-17	3.39e-18	1.24e-14	2.49e-14	3.8e-06	7.59e-06	1.27e-14	1.89e-19
	rs36092684	5.02e-15	1e-14	0.000172431	0.000337834	5.83e-17	3.39e-18	5.01e-15	1e-14	3.68e-06	7.35e-06	4.96e-15	7.37e-20
	rs6671947	5.12e-15	1.02e-14	0.00016919	0.000331484	5.83e-17	3.39e-18	5.11e-15	1.02e-14	3.82e-06	7.63e-06	5.24e-15	7.79e-20
	rs61821319	1.02e-14	2.05e-14	8.42e-05	0.000165029	5.8e-17	3.38e-18	1.02e-14	2.04e-14	3.06e-05	6.11e-05	8.39e-14	1.25e-18
	rs3813946	8.59e-15	1.72e-14	0.000100017	0.000195958	5.78e-17	3.37e-18	8.57e-15	1.71e-14	4.05e-06	8.1e-06	9.33e-15	1.39e-19
	rs61822694	7.95e-15	1.59e-14	0.00010807	0.000211736	5.78e-17	3.37e-18	7.93e-15	1.59e-14	4.96e-06	9.9e-06	1.06e-14	1.57e-19
	rs2724392	5.01e-15	1e-14	0.000171311	0.000335641	5.77e-17	3.36e-18	4.99e-15	9.99e-15	3.69e-06	7.38e-06	4.96e-15	7.37e-20
	rs35970730	5.08e-15	1.02e-14	0.000168571	0.000330271	5.76e-17	3.36e-18	5.07e-15	1.01e-14	3.81e-06	7.6e-06	5.18e-15	7.7e-20
	rs11119005	4.39e-15	8.78e-15	0.000194213	0.000380511	5.74e-17	3.34e-18	4.38e-15	8.75e-15	4.12e-06	8.22e-06	4.84e-15	7.2e-20
	rs56985822	5.07e-15	1.01e-14	0.000168123	0.000329393	5.73e-17	3.34e-18	5.05e-15	1.01e-14	3.8e-06	7.59e-06	5.16e-15	7.67e-20
	rs11118984	4.36e-15	8.72e-15	0.000194749	0.00038156	5.72e-17	3.33e-18	4.35e-15	8.7e-15	6.43e-06	1.28e-05	7.51e-15	1.12e-19
	rs12139925	8.72e-15	1.74e-14	9.76e-05	0.000191155	5.73e-17	3.33e-18	8.7e-15	1.74e-14	3.89e-06	7.76e-06	9.08e-15	1.35e-19
	rs11118982	4.54e-15	9.08e-15	0.000186656	0.000365706	5.71e-17	3.32e-18	4.53e-15	9.05e-15	3.83e-06	7.65e-06	4.66e-15	6.92e-20
	rs11118986	4.28e-15	8.57e-15	0.000197661	0.000387266	5.7e-17	3.32e-18	4.27e-15	8.54e-15	6.09e-06	1.22e-05	6.99e-15	1.04e-19
	rs1507756	8.88e-15	1.78e-14	9.54e-05	0.000186974	5.7e-17	3.32e-18	8.85e-15	1.77e-14	3.87e-06	7.74e-06	9.21e-15	1.37e-19
	rs57226775	1.07e-14	2.14e-14	7.94e-05	0.000155522	5.71e-17	3.32e-18	1.07e-14	2.13e-14	3.76e-06	7.51e-06	1.08e-14	1.6e-19
	rs1262049	7.35e-15	1.47e-14	0.000114732	0.000224788	5.68e-17	3.31e-18	7.33e-15	1.47e-14	1e-05	2.01e-05	1.98e-14	2.94e-19
	rs4844407	4.36e-15	8.72e-15	0.000193622	0.000379353	5.68e-17	3.31e-18	4.35e-15	8.7e-15	5.21e-06	1.04e-05	6.08e-15	9.04e-20
	rs113698814	8.6e-15	1.72e-14	9.79e-05	0.000191884	5.67e-17	3.3e-18	8.57e-15	1.71e-14	4.7e-06	9.39e-06	1.08e-14	1.61e-19
	rs12083980	4.29e-15	8.58e-15	0.000196309	0.000384618	5.67e-17	3.3e-18	4.28e-15	8.55e-15	6.22e-06	1.24e-05	7.15e-15	1.06e-19
	rs12132034	8.58e-15	1.72e-14	9.81e-05	0.000192271	5.67e-17	3.3e-18	8.56e-15	1.71e-14	3.86e-06	7.71e-06	8.88e-15	1.32e-19
	rs114312864	1.23e-14	2.45e-14	6.86e-05	0.00013439	5.66e-17	3.29e-18	1.22e-14	2.44e-14	5e-06	9.98e-06	1.64e-14	2.44e-19
	rs12026640	9.91e-15	1.98e-14	8.48e-05	0.000166146	5.65e-17	3.29e-18	9.87e-15	1.97e-14	7.31e-06	1.46e-05	1.94e-14	2.88e-19
	rs4844408	4.32e-15	8.64e-15	0.000194638	0.000381343	5.66e-17	3.29e-18	4.31e-15	8.61e-15	5.2e-06	1.04e-05	6.02e-15	8.95e-20
	rs12133621	9.87e-15	1.97e-14	8.46e-05	0.000165847	5.63e-17	3.28e-18	9.84e-15	1.97e-14	5.2e-06	1.04e-05	1.38e-14	2.05e-19
	rs41314532	9.42e-15	1.88e-14	8.84e-05	0.000173284	5.61e-17	3.27e-18	9.39e-15	1.88e-14	4.71e-06	9.42e-06	1.19e-14	1.77e-19
	rs12404262	4.26e-15	8.53e-15	0.000195314	0.000382669	5.6e-17	3.26e-18	4.25e-15	8.5e-15	6.33e-06	1.26e-05	7.23e-15	1.07e-19
	rs2063143	8.22e-15	1.64e-14	0.000101154	0.000198186	5.6e-17	3.26e-18	8.2e-15	1.64e-14	3.75e-06	7.48e-06	8.26e-15	1.23e-19
	rs61822967	1.09e-14	2.18e-14	7.63e-05	0.00014944	5.6e-17	3.26e-18	1.09e-14	2.17e-14	4.11e-06	8.21e-06	1.2e-14	1.79e-19
	rs146215050	1.09e-14	2.17e-14	7.65e-05	0.000149907	5.59e-17	3.25e-18	1.08e-14	2.16e-14	3.96e-06	7.92e-06	1.15e-14	1.71e-19
	rs2661364	1.2e-14	2.41e-14	6.9e-05	0.000135167	5.59e-17	3.25e-18	1.2e-14	2.4e-14	3.78e-06	7.55e-06	1.22e-14	1.81e-19
	rs17258996	9.07e-15	1.81e-14	9.13e-05	0.00017884	5.57e-17	3.24e-18	9.04e-15	1.81e-14	3.72e-06	7.43e-06	9.04e-15	1.34e-19
	rs55661118	9.68e-15	1.94e-14	8.53e-05	0.000167166	5.56e-17	3.24e-18	9.65e-15	1.93e-14	9.94e-06	1.99e-05	2.58e-14	3.83e-19
	rs11118514	1.04e-14	2.08e-14	7.92e-05	0.000155129	5.54e-17	3.23e-18	1.04e-14	2.07e-14	3.66e-06	7.32e-06	1.02e-14	1.52e-19
	rs10159299	4.3e-15	8.61e-15	0.000190792	0.000373808	5.53e-17	3.22e-18	4.29e-15	8.58e-15	3.86e-06	7.71e-06	4.45e-15	6.61e-20
	rs112775313	1e-14	2e-14	8.2e-05	0.000160721	5.52e-17	3.22e-18	9.97e-15	1.99e-14	0.000107901	0.000215562	2.89e-13	4.3e-18
	rs147680188	1.21e-14	2.41e-14	6.82e-05	0.000133544	5.53e-17	3.22e-18	1.2e-14	2.4e-14	3.86e-06	7.71e-06	1.25e-14	1.85e-19
	rs311286	1.19e-14	2.39e-14	6.89e-05	0.000134971	5.54e-17	3.22e-18	1.19e-14	2.38e-14	3.76e-06	7.52e-06	1.2e-14	1.79e-19
	rs12140602	8.18e-15	1.64e-14	0.0001	0.000195885	5.51e-17	3.21e-18	8.16e-15	1.63e-14	3.78e-06	7.55e-06	8.29e-15	1.23e-19
	rs511678	1.18e-14	2.36e-14	6.94e-05	0.000135891	5.51e-17	3.21e-18	1.18e-14	2.35e-14	3.9e-06	7.78e-06	1.23e-14	1.83e-19
	rs2274566	1.14e-14	2.28e-14	7.14e-05	0.000139909	5.49e-17	3.19e-18	1.14e-14	2.28e-14	5e-06	1e-05	1.53e-14	2.28e-19
	rs4844414	4.27e-15	8.53e-15	0.000190809	0.000373843	5.48e-17	3.19e-18	4.25e-15	8.51e-15	4.09e-06	8.17e-06	4.68e-15	6.95e-20
	rs12738587	4.3e-15	8.59e-15	0.000189016	0.000370328	5.46e-17	3.18e-18	4.28e-15	8.56e-15	3.85e-06	7.7e-06	4.43e-15	6.59e-20
	rs311293	1.18e-14	2.35e-14	6.89e-05	0.000134946	5.45e-17	3.18e-18	1.17e-14	2.35e-14	3.76e-06	7.52e-06	1.19e-14	1.76e-19
	rs12130331	1.19e-14	2.38e-14	6.79e-05	0.000133046	5.45e-17	3.17e-18	NA	NA	NA	NA	NA	NA
	rs681241	6.21e-15	1.24e-14	0.000130355	0.000255398	5.45e-17	3.17e-18	6.19e-15	1.24e-14	4.13e-06	8.24e-06	6.87e-15	1.02e-19
	rs12088111	1.05e-14	2.1e-14	7.68e-05	0.000150438	5.43e-17	3.16e-18	1.05e-14	2.1e-14	5.61e-06	1.12e-05	1.58e-14	2.35e-19
	rs586030	6.56e-15	1.31e-14	0.000122956	0.000240902	5.43e-17	3.16e-18	6.54e-15	1.31e-14	3.87e-06	7.73e-06	6.8e-15	1.01e-19
	rs28371666	1.1e-14	2.2e-14	7.25e-05	0.000141961	5.37e-17	3.13e-18	1.1e-14	2.2e-14	7.66e-06	1.53e-05	2.26e-14	3.36e-19
	rs17186771	8.56e-15	1.71e-14	9.3e-05	0.000182243	5.36e-17	3.12e-18	8.53e-15	1.71e-14	3.72e-06	7.43e-06	8.52e-15	1.27e-19
	rs1932817	6.89e-15	1.38e-14	0.000115592	0.000226474	5.36e-17	3.12e-18	6.86e-15	1.37e-14	4.57e-06	9.13e-06	8.43e-15	1.25e-19
	rs55886633	1.17e-14	2.33e-14	6.83e-05	0.000133785	5.36e-17	3.12e-18	1.16e-14	2.33e-14	4.27e-06	8.52e-06	1.33e-14	1.98e-19
	rs11117641	8.31e-15	1.66e-14	9.55e-05	0.000187156	5.34e-17	3.11e-18	8.29e-15	1.66e-14	4.01e-06	8.02e-06	8.94e-15	1.33e-19
	rs682947	1.15e-14	2.3e-14	6.91e-05	0.000135295	5.35e-17	3.11e-18	1.15e-14	2.29e-14	3.79e-06	7.58e-06	1.17e-14	1.74e-19
	rs311321	1.14e-14	2.29e-14	6.92e-05	0.000135498	5.32e-17	3.1e-18	1.14e-14	2.28e-14	3.84e-06	7.68e-06	1.18e-14	1.75e-19
	rs2785631	4.58e-15	9.16e-15	0.000172075	0.000337136	5.3e-17	3.09e-18	4.56e-15	9.13e-15	3.74e-06	7.46e-06	4.58e-15	6.82e-20
	rs6703857	6.12e-15	1.22e-14	0.000128806	0.000252363	5.31e-17	3.09e-18	6.1e-15	1.22e-14	4.09e-05	8.17e-05	6.71e-14	9.97e-19
	rs17187331	1.07e-14	2.15e-14	7.32e-05	0.000143361	5.29e-17	3.08e-18	NA	NA	NA	NA	NA	NA
	rs41283120	1.15e-14	2.3e-14	6.82e-05	0.000133658	5.29e-17	3.08e-18	1.15e-14	2.3e-14	1.17e-05	2.34e-05	3.62e-14	5.38e-19
	rs1702749	1.14e-14	2.28e-14	6.89e-05	0.000134966	5.28e-17	3.07e-18	1.14e-14	2.27e-14	3.76e-06	7.51e-06	1.15e-14	1.7e-19
	rs17259297	4.8e-15	9.6e-15	0.000163208	0.000319764	5.27e-17	3.07e-18	4.79e-15	9.57e-15	3.66e-06	7.32e-06	4.71e-15	7e-20
	rs10864167	6.38e-15	1.28e-14	0.000122266	0.000239549	5.25e-17	3.06e-18	6.36e-15	1.27e-14	3.2e-05	6.39e-05	5.47e-14	8.13e-19
	rs113837450	1.15e-14	2.29e-14	6.82e-05	0.000133548	5.26e-17	3.06e-18	1.14e-14	2.29e-14	9.5e-06	1.9e-05	2.92e-14	4.34e-19
	rs112341897	1.12e-14	2.24e-14	6.94e-05	0.000135995	5.23e-17	3.05e-18	1.12e-14	2.23e-14	3.98e-06	7.95e-06	1.2e-14	1.78e-19
	rs114870176	1.1e-14	2.21e-14	7.04e-05	0.000138002	5.24e-17	3.05e-18	1.1e-14	2.2e-14	8.3e-06	1.66e-05	2.46e-14	3.65e-19
	rs12031641	7.27e-15	1.45e-14	0.000107132	0.000209897	5.24e-17	3.05e-18	7.25e-15	1.45e-14	3.67e-06	7.32e-06	7.14e-15	1.06e-19
	rs311300	1.13e-14	2.26e-14	6.89e-05	0.000134931	5.24e-17	3.05e-18	1.13e-14	2.25e-14	3.76e-06	7.51e-06	1.14e-14	1.69e-19
	rs12145542	1.1e-14	2.19e-14	7.08e-05	0.000138637	5.22e-17	3.04e-18	1.09e-14	2.19e-14	8.17e-06	1.63e-05	2.4e-14	3.57e-19
	rs311313	1.12e-14	2.24e-14	6.92e-05	0.000135516	5.21e-17	3.03e-18	1.11e-14	2.23e-14	3.85e-06	7.68e-06	1.15e-14	1.71e-19
	rs41304111	1.13e-14	2.26e-14	6.85e-05	0.000134261	5.21e-17	3.03e-18	1.13e-14	2.25e-14	4.16e-06	8.3e-06	1.26e-14	1.87e-19
	rs568515	1.11e-14	2.23e-14	6.94e-05	0.000135881	5.2e-17	3.03e-18	1.11e-14	2.22e-14	3.9e-06	7.78e-06	1.16e-14	1.73e-19
	rs56314126	9.97e-15	1.99e-14	7.7e-05	0.000150817	5.17e-17	3.01e-18	9.94e-15	1.99e-14	3.82e-06	7.64e-06	1.02e-14	1.52e-19
	rs61813793	1.13e-14	2.25e-14	6.81e-05	0.000133327	5.16e-17	3e-18	NA	NA	NA	NA	NA	NA
	rs11119039	9.95e-15	1.99e-14	7.68e-05	0.000150432	5.14e-17	2.99e-18	9.92e-15	1.98e-14	5.6e-06	1.12e-05	1.49e-14	2.22e-19
	rs12124841	1.12e-14	2.24e-14	6.81e-05	0.000133358	5.14e-17	2.99e-18	NA	NA	NA	NA	NA	NA
	rs1257572	1.11e-14	2.21e-14	6.89e-05	0.000134966	5.13e-17	2.99e-18	1.1e-14	2.21e-14	3.76e-06	7.51e-06	1.11e-14	1.66e-19
	rs1257577	1.11e-14	2.21e-14	6.89e-05	0.000134965	5.13e-17	2.99e-18	1.1e-14	2.21e-14	3.76e-06	7.51e-06	1.11e-14	1.66e-19
	rs311290	1.11e-14	2.21e-14	6.89e-05	0.000134957	5.13e-17	2.99e-18	1.1e-14	2.21e-14	3.76e-06	7.52e-06	1.12e-14	1.66e-19
	rs311319	1.1e-14	2.2e-14	6.92e-05	0.000135501	5.13e-17	2.99e-18	1.1e-14	2.2e-14	3.84e-06	7.68e-06	1.13e-14	1.69e-19
	rs11586515	4.24e-15	8.49e-15	0.000179454	0.000351595	5.13e-17	2.98e-18	4.23e-15	8.46e-15	3.69e-06	7.37e-06	4.2e-15	6.24e-20
	rs1257574	1.1e-14	2.2e-14	6.89e-05	0.000134964	5.1e-17	2.97e-18	1.1e-14	2.19e-14	3.76e-06	7.51e-06	1.11e-14	1.64e-19
	rs1257576	1.11e-14	2.21e-14	6.85e-05	0.000134246	5.11e-17	2.97e-18	1.1e-14	2.21e-14	3.8e-06	7.59e-06	1.13e-14	1.68e-19
	rs6540889	6.4e-15	1.28e-14	0.000118595	0.000232356	5.11e-17	2.97e-18	6.38e-15	1.28e-14	3.86e-05	7.72e-05	6.62e-14	9.84e-19
	rs6703860	6.41e-15	1.28e-14	0.000118254	0.000231689	5.1e-17	2.97e-18	6.39e-15	1.28e-14	3.9e-05	7.79e-05	6.7e-14	9.95e-19
	rs1032979	1.09e-14	2.18e-14	6.93e-05	0.000135847	5.09e-17	2.96e-18	1.09e-14	2.18e-14	3.9e-06	7.79e-06	1.14e-14	1.7e-19
	rs11120586	6.38e-15	1.28e-14	0.000118347	0.000231871	5.08e-17	2.96e-18	6.36e-15	1.27e-14	3.82e-05	7.64e-05	6.54e-14	9.71e-19
	rs178128	1.1e-14	2.2e-14	6.89e-05	0.000134905	5.09e-17	2.96e-18	1.09e-14	2.19e-14	3.76e-06	7.52e-06	1.11e-14	1.65e-19
	rs4611012	6.38e-15	1.28e-14	0.000118416	0.000232005	5.08e-17	2.96e-18	6.36e-15	1.27e-14	3.81e-05	7.61e-05	6.51e-14	9.68e-19
	rs528653	1.1e-14	2.2e-14	6.89e-05	0.000134905	5.09e-17	2.96e-18	1.09e-14	2.19e-14	3.76e-06	7.52e-06	1.11e-14	1.65e-19
	rs6540888	6.12e-15	1.22e-14	0.000123569	0.000242103	5.09e-17	2.96e-18	6.1e-15	1.22e-14	3.31e-05	6.62e-05	5.43e-14	8.07e-19
	rs6666999	9.31e-15	1.86e-14	8.12e-05	0.000159072	5.09e-17	2.96e-18	9.28e-15	1.86e-14	6.17e-06	1.23e-05	1.54e-14	2.29e-19
	rs140940107	7.34e-15	1.47e-14	0.000102422	0.000200669	5.06e-17	2.95e-18	7.32e-15	1.46e-14	0.000117315	0.000234367	2.31e-13	3.43e-18
	rs17187037	4.61e-15	9.22e-15	0.00016267	0.000318711	5.05e-17	2.94e-18	4.6e-15	9.19e-15	3.83e-06	7.66e-06	4.74e-15	7.04e-20
	rs311294	1.09e-14	2.18e-14	6.88e-05	0.000134891	5.05e-17	2.94e-18	1.09e-14	2.17e-14	3.77e-06	7.52e-06	1.1e-14	1.63e-19
	rs9429778	1.08e-14	2.16e-14	6.94e-05	0.000135882	5.05e-17	2.94e-18	1.08e-14	2.16e-14	3.93e-06	7.85e-06	1.14e-14	1.69e-19
	rs12746955	7.65e-15	1.53e-14	9.79e-05	0.000191733	5.04e-17	2.93e-18	7.63e-15	1.53e-14	5.02e-06	1e-05	1.03e-14	1.53e-19
	rs6679557	9.21e-15	1.84e-14	8.12e-05	0.000159029	5.03e-17	2.93e-18	9.19e-15	1.84e-14	6.18e-06	1.23e-05	1.53e-14	2.27e-19
	rs1864370	6.28e-15	1.26e-14	0.000118653	0.00023247	5.02e-17	2.92e-18	6.27e-15	1.25e-14	3.86e-05	7.71e-05	6.5e-14	9.66e-19
	rs311303	1.08e-14	2.16e-14	6.91e-05	0.000135478	5.02e-17	2.92e-18	1.07e-14	2.15e-14	3.85e-06	7.7e-06	1.11e-14	1.66e-19
	rs517011	1.08e-14	2.17e-14	6.89e-05	0.000134932	5.02e-17	2.92e-18	1.08e-14	2.16e-14	3.76e-06	7.51e-06	1.09e-14	1.62e-19
	rs634082	1.08e-14	2.17e-14	6.89e-05	0.000134926	5.02e-17	2.92e-18	1.08e-14	2.16e-14	3.76e-06	7.51e-06	1.09e-14	1.62e-19
	rs645450	1.08e-14	2.17e-14	6.89e-05	0.000134951	5.02e-17	2.92e-18	1.08e-14	2.16e-14	3.76e-06	7.52e-06	1.09e-14	1.62e-19
	rs75979382	8.33e-15	1.67e-14	8.9e-05	0.000174399	4.99e-17	2.91e-18	8.31e-15	1.66e-14	3.74e-06	7.47e-06	8.35e-15	1.24e-19
	rs10494895	7.95e-15	1.59e-14	9.32e-05	0.000182598	4.99e-17	2.9e-18	7.93e-15	1.59e-14	7.56e-06	1.51e-05	1.61e-14	2.39e-19
	rs1545341	4.34e-15	8.69e-15	0.000170457	0.000333967	4.98e-17	2.9e-18	4.33e-15	8.66e-15	3.72e-06	7.44e-06	4.33e-15	6.44e-20
	rs1781023	9.95e-15	1.99e-14	7.43e-05	0.000145593	4.98e-17	2.9e-18	9.92e-15	1.98e-14	5.84e-06	1.17e-05	1.56e-14	2.32e-19
	rs521369	1.07e-14	2.14e-14	6.92e-05	0.000135517	4.99e-17	2.9e-18	1.07e-14	2.14e-14	3.82e-06	7.64e-06	1.1e-14	1.63e-19
	rs6684965	1.06e-14	2.11e-14	7.01e-05	0.000137373	4.98e-17	2.9e-18	1.05e-14	2.1e-14	4e-06	8e-06	1.13e-14	1.68e-19
	rs11803956	1.06e-14	2.12e-14	6.94e-05	0.00013598	4.96e-17	2.89e-18	1.06e-14	2.12e-14	4.29e-06	8.57e-06	1.22e-14	1.81e-19
	rs12138048	4.22e-15	8.43e-15	0.000175051	0.000342968	4.97e-17	2.89e-18	4.2e-15	8.41e-15	5.22e-06	1.04e-05	5.9e-15	8.77e-20
	rs1318276	7.26e-15	1.45e-14	0.00010106	0.000198001	4.94e-17	2.88e-18	7.24e-15	1.45e-14	7.1e-06	1.42e-05	1.38e-14	2.05e-19
	rs311292	1.07e-14	2.14e-14	6.89e-05	0.000134917	4.95e-17	2.88e-18	1.06e-14	2.13e-14	3.76e-06	7.52e-06	1.08e-14	1.6e-19
	rs311314	1.01e-14	2.01e-14	7.3e-05	0.000142993	4.94e-17	2.88e-18	1e-14	2.01e-14	4.97e-06	9.93e-06	1.34e-14	1.99e-19
	rs311316	1.01e-14	2.01e-14	7.31e-05	0.000143182	4.94e-17	2.88e-18	1e-14	2e-14	5.02e-06	1e-05	1.35e-14	2.01e-19
	rs73080604	1.06e-14	2.12e-14	6.94e-05	0.000135948	4.95e-17	2.88e-18	1.06e-14	2.11e-14	3.87e-06	7.74e-06	1.1e-14	1.64e-19
	rs7543913	7.98e-15	1.6e-14	9.22e-05	0.000180638	4.95e-17	2.88e-18	7.96e-15	1.59e-14	3.72e-06	7.42e-06	7.95e-15	1.18e-19
	rs966256	1.07e-14	2.13e-14	6.89e-05	0.000135045	4.95e-17	2.88e-18	1.06e-14	2.13e-14	3.87e-06	7.72e-06	1.1e-14	1.64e-19
	rs11117636	1.07e-14	2.13e-14	6.88e-05	0.000134758	4.93e-17	2.87e-18	1.06e-14	2.13e-14	3.86e-06	7.72e-06	1.1e-14	1.64e-19
	rs116001867	1.08e-14	2.15e-14	6.81e-05	0.00013335	4.93e-17	2.87e-18	1.07e-14	2.14e-14	4.5e-06	8.99e-06	1.3e-14	1.93e-19
	rs4844402	8.34e-15	1.67e-14	8.79e-05	0.00017215	4.93e-17	2.87e-18	8.31e-15	1.66e-14	3.67e-06	7.33e-06	8.2e-15	1.22e-19
	rs78526594	4.77e-15	9.54e-15	0.000153728	0.000301191	4.93e-17	2.87e-18	4.75e-15	9.5e-15	4.33e-06	8.66e-06	5.54e-15	8.23e-20
	rs311317	1.06e-14	2.11e-14	6.91e-05	0.000135475	4.91e-17	2.86e-18	1.05e-14	2.11e-14	3.85e-06	7.69e-06	1.09e-14	1.62e-19
	rs75800761	4.52e-15	9.03e-15	0.000161801	0.000317009	4.92e-17	2.86e-18	NA	NA	NA	NA	NA	NA
	rs9429936	1.05e-14	2.11e-14	6.93e-05	0.000135857	4.91e-17	2.86e-18	1.05e-14	2.1e-14	3.9e-06	7.79e-06	1.1e-14	1.64e-19
	rs188714	1.06e-14	2.11e-14	6.89e-05	0.00013496	4.89e-17	2.85e-18	1.05e-14	2.1e-14	3.77e-06	7.53e-06	1.07e-14	1.58e-19
	rs1971353	1.02e-14	2.04e-14	7.14e-05	0.000139823	4.89e-17	2.85e-18	1.02e-14	2.03e-14	4.05e-06	8.1e-06	1.11e-14	1.64e-19
	rs7533825	6.15e-15	1.23e-14	0.000118453	0.000232079	4.9e-17	2.85e-18	6.13e-15	1.23e-14	3.86e-05	7.7e-05	6.35e-14	9.44e-19
	rs17024177	1.04e-14	2.07e-14	7e-05	0.000137095	4.88e-17	2.84e-18	1.03e-14	2.07e-14	4.99e-06	9.96e-06	1.39e-14	2.06e-19
	rs1932071	1.03e-14	2.06e-14	7.04e-05	0.00013787	4.88e-17	2.84e-18	1.03e-14	2.05e-14	3.69e-06	7.37e-06	1.02e-14	1.51e-19
	rs55902319	8.95e-15	1.79e-14	8.1e-05	0.000158792	4.88e-17	2.84e-18	8.92e-15	1.78e-14	6.19e-06	1.24e-05	1.48e-14	2.21e-19
	rs7514736	6.12e-15	1.22e-14	0.000118305	0.000231788	4.87e-17	2.84e-18	6.1e-15	1.22e-14	3.87e-05	7.74e-05	6.36e-14	9.45e-19
	rs76413638	8.42e-15	1.68e-14	8.6e-05	0.000168592	4.88e-17	2.84e-18	NA	NA	NA	NA	NA	NA
	rs10864178	6.12e-15	1.22e-14	0.000118065	0.000231319	4.86e-17	2.83e-18	6.1e-15	1.22e-14	3.99e-05	7.97e-05	6.55e-14	9.73e-19
	rs201205807	4.22e-15	8.45e-15	0.000170832	0.000334701	4.86e-17	2.83e-18	4.21e-15	8.42e-15	3.88e-06	7.76e-06	4.39e-15	6.53e-20
	rs4844409	4.25e-15	8.51e-15	0.00016955	0.000332189	4.85e-17	2.83e-18	4.24e-15	8.48e-15	7.01e-06	1.4e-05	7.99e-15	1.19e-19
	rs71515116	9.29e-15	1.86e-14	7.78e-05	0.000152493	4.87e-17	2.83e-18	9.26e-15	1.85e-14	4.38e-06	8.75e-06	1.09e-14	1.62e-19
	rs7536693	6.09e-15	1.22e-14	0.000118367	0.00023191	4.85e-17	2.83e-18	6.07e-15	1.21e-14	3.81e-05	7.62e-05	6.22e-14	9.25e-19
	rs10864175	6.07e-15	1.21e-14	0.00011842	0.000232015	4.84e-17	2.82e-18	6.05e-15	1.21e-14	3.81e-05	7.61e-05	6.2e-14	9.21e-19
	rs12084679	8.89e-15	1.78e-14	8.11e-05	0.000158894	4.85e-17	2.82e-18	NA	NA	NA	NA	NA	NA
	rs12727031	9.55e-15	1.91e-14	7.53e-05	0.000147458	4.84e-17	2.82e-18	9.52e-15	1.9e-14	1.16e-05	2.32e-05	2.97e-14	4.42e-19
	rs1429906	6.06e-15	1.21e-14	0.000118633	0.000232431	4.84e-17	2.82e-18	6.04e-15	1.21e-14	3.86e-05	7.71e-05	6.27e-14	9.32e-19
	rs1499587	1.06e-14	2.11e-14	6.82e-05	0.000133566	4.84e-17	2.82e-18	1.05e-14	2.11e-14	4.7e-06	9.38e-06	1.33e-14	1.97e-19
	rs311289	1.05e-14	2.09e-14	6.89e-05	0.000134923	4.85e-17	2.82e-18	1.04e-14	2.09e-14	3.77e-06	7.52e-06	1.06e-14	1.57e-19
	rs7515858	4.25e-15	8.5e-15	0.000169648	0.000332383	4.85e-17	2.82e-18	4.23e-15	8.47e-15	7.91e-06	1.58e-05	9.01e-15	1.34e-19
	rs1579484	6.07e-15	1.21e-14	0.000118367	0.00023191	4.83e-17	2.81e-18	6.05e-15	1.21e-14	3.81e-05	7.62e-05	6.2e-14	9.21e-19
	rs7550573	4.23e-15	8.47e-15	0.000169531	0.000332153	4.83e-17	2.81e-18	4.22e-15	8.44e-15	7.92e-06	1.58e-05	8.98e-15	1.34e-19
	rs311310	1.03e-14	2.07e-14	6.92e-05	0.000135638	4.81e-17	2.8e-18	1.03e-14	2.06e-14	3.87e-06	7.72e-06	1.07e-14	1.59e-19
	rs4844587	6.04e-15	1.21e-14	0.000118388	0.00023195	4.81e-17	2.8e-18	6.02e-15	1.2e-14	3.81e-05	7.61e-05	6.16e-14	9.16e-19
	rs72742816	7.64e-15	1.53e-14	9.36e-05	0.000183344	4.81e-17	2.8e-18	NA	NA	NA	NA	NA	NA
	rs311307	1.03e-14	2.05e-14	6.93e-05	0.000135684	4.78e-17	2.79e-18	1.02e-14	2.05e-14	3.84e-06	7.68e-06	1.06e-14	1.57e-19
	rs59036171	6.04e-15	1.21e-14	0.000118123	0.000231432	4.8e-17	2.79e-18	6.02e-15	1.2e-14	3.94e-05	7.86e-05	6.37e-14	9.47e-19
	rs6693296	9.61e-15	1.92e-14	7.42e-05	0.000145455	4.8e-17	2.79e-18	9.58e-15	1.92e-14	5.85e-06	1.17e-05	1.51e-14	2.24e-19
	rs11119011	4.45e-15	8.9e-15	0.000159133	0.000311781	4.77e-17	2.78e-18	4.44e-15	8.88e-15	8.28e-06	1.65e-05	9.88e-15	1.47e-19
	rs113001246	1.03e-14	2.06e-14	6.91e-05	0.000135446	4.78e-17	2.78e-18	1.02e-14	2.05e-14	3.89e-06	7.78e-06	1.07e-14	1.59e-19
	rs17186722	6.11e-15	1.22e-14	0.000116112	0.000227491	4.78e-17	2.78e-18	6.1e-15	1.22e-14	3.75e-06	7.48e-06	6.14e-15	9.12e-20
	rs1272033	1.04e-14	2.07e-14	6.83e-05	0.000133805	4.76e-17	2.77e-18	1.03e-14	2.06e-14	3.78e-06	7.55e-06	1.05e-14	1.56e-19
	rs1966592	5.97e-15	1.19e-14	0.00011842	0.000232014	4.75e-17	2.77e-18	5.95e-15	1.19e-14	3.94e-05	7.87e-05	6.3e-14	9.37e-19
	rs2485065	9.22e-15	1.84e-14	7.66e-05	0.000149989	4.75e-17	2.77e-18	9.19e-15	1.84e-14	6e-06	1.2e-05	1.48e-14	2.2e-19
	rs61257181	8.34e-15	1.67e-14	8.48e-05	0.000166109	4.76e-17	2.77e-18	8.31e-15	1.66e-14	7.3e-06	1.46e-05	1.63e-14	2.43e-19
	rs74153141	9.2e-15	1.84e-14	7.69e-05	0.000150595	4.76e-17	2.77e-18	9.18e-15	1.84e-14	5.56e-06	1.11e-05	1.37e-14	2.04e-19
	rs877049	5.97e-15	1.19e-14	0.000118453	0.000232079	4.76e-17	2.77e-18	5.95e-15	1.19e-14	3.86e-05	7.7e-05	6.16e-14	9.16e-19
	rs311320	1.01e-14	2.03e-14	6.94e-05	0.000136039	4.73e-17	2.76e-18	1.01e-14	2.02e-14	3.89e-06	7.77e-06	1.06e-14	1.57e-19
	rs60330752	8.71e-15	1.74e-14	8.1e-05	0.000158692	4.75e-17	2.76e-18	8.68e-15	1.74e-14	6.19e-06	1.24e-05	1.44e-14	2.15e-19
	rs116211115	1.02e-14	2.04e-14	6.88e-05	0.00013484	4.72e-17	2.75e-18	1.02e-14	2.03e-14	1.63e-05	3.26e-05	4.46e-14	6.62e-19
	rs115653321	4.34e-15	8.67e-15	0.000161441	0.000316303	4.71e-17	2.74e-18	4.32e-15	8.64e-15	3.66e-06	7.32e-06	4.26e-15	6.33e-20
	rs12729272	4.21e-15	8.42e-15	0.000166188	0.000325602	4.71e-17	2.74e-18	4.2e-15	8.39e-15	5.87e-06	1.17e-05	6.62e-15	9.85e-20
	rs311304	1.01e-14	2.02e-14	6.92e-05	0.000135536	4.71e-17	2.74e-18	1.01e-14	2.02e-14	3.85e-06	7.69e-06	1.04e-14	1.55e-19
	rs311306	1.01e-14	2.02e-14	6.92e-05	0.000135539	4.71e-17	2.74e-18	1.01e-14	2.02e-14	3.85e-06	7.69e-06	1.04e-14	1.55e-19
	rs35029161	5.04e-15	1.01e-14	0.000138801	0.000271945	4.7e-17	2.74e-18	5.02e-15	1e-14	3.72e-06	7.43e-06	5.02e-15	7.47e-20
	rs41317951	1.01e-14	2.01e-14	6.93e-05	0.000135828	4.7e-17	2.74e-18	1e-14	2.01e-14	6.67e-06	1.33e-05	1.8e-14	2.68e-19
	rs4303075	1.01e-14	2.02e-14	6.9e-05	0.000135181	4.7e-17	2.74e-18	1.01e-14	2.02e-14	3.84e-06	7.67e-06	1.04e-14	1.55e-19
	rs1835307	5.89e-15	1.18e-14	0.000118462	0.000232096	4.7e-17	2.73e-18	5.87e-15	1.17e-14	3.84e-05	7.68e-05	6.06e-14	9.01e-19
	rs4844671	1.03e-14	2.05e-14	6.79e-05	0.000133126	4.69e-17	2.73e-18	1.02e-14	2.05e-14	4.86e-06	9.7e-06	1.34e-14	1.99e-19
	rs56042747	9.02e-15	1.8e-14	7.71e-05	0.000151149	4.68e-17	2.73e-18	8.99e-15	1.8e-14	5.69e-06	1.14e-05	1.38e-14	2.04e-19
	rs1041250	7.49e-15	1.5e-14	9.28e-05	0.000181852	4.68e-17	2.72e-18	7.47e-15	1.49e-14	3.72e-06	7.42e-06	7.46e-15	1.11e-19
	rs11118985	4.45e-15	8.89e-15	0.000156338	0.000306304	4.68e-17	2.72e-18	4.43e-15	8.86e-15	7.18e-06	1.43e-05	8.55e-15	1.27e-19
	rs12045625	5.42e-15	1.08e-14	0.000128014	0.000250811	4.67e-17	2.72e-18	5.4e-15	1.08e-14	3.69e-06	7.37e-06	5.36e-15	7.96e-20
	rs115852	1e-14	2.01e-14	6.89e-05	0.000134915	4.66e-17	2.71e-18	1e-14	2e-14	3.76e-06	7.52e-06	1.01e-14	1.51e-19
	rs311296	1e-14	2.01e-14	6.89e-05	0.000134914	4.66e-17	2.71e-18	1e-14	2e-14	3.76e-06	7.52e-06	1.01e-14	1.51e-19
	rs311297	1e-14	2.01e-14	6.89e-05	0.000134914	4.66e-17	2.71e-18	1e-14	2e-14	3.76e-06	7.52e-06	1.01e-14	1.51e-19
	rs4844641	4.21e-15	8.42e-15	0.000164338	0.000321979	4.66e-17	2.71e-18	4.2e-15	8.4e-15	7.29e-06	1.46e-05	8.22e-15	1.22e-19
	rs71570074	9.07e-15	1.81e-14	7.62e-05	0.000149371	4.65e-17	2.71e-18	9.04e-15	1.81e-14	4.62e-06	9.23e-06	1.12e-14	1.67e-19
	rs7522653	4.3e-15	8.6e-15	0.000160598	0.000314652	4.65e-17	2.71e-18	4.29e-15	8.57e-15	8.4e-06	1.68e-05	9.68e-15	1.44e-19
	rs12085015	4.37e-15	8.75e-15	0.000157596	0.000308769	4.64e-17	2.7e-18	4.36e-15	8.72e-15	6.92e-06	1.38e-05	8.1e-15	1.2e-19
	rs311288	1e-14	2.01e-14	6.87e-05	0.00013457	4.65e-17	2.7e-18	1e-14	2e-14	3.76e-06	7.52e-06	1.01e-14	1.51e-19
	rs6674523	8.97e-15	1.79e-14	7.68e-05	0.000150527	4.64e-17	2.7e-18	8.94e-15	1.79e-14	5.56e-06	1.11e-05	1.34e-14	1.99e-19
	rs76922535	9.95e-15	1.99e-14	6.92e-05	0.000135516	4.63e-17	2.7e-18	9.92e-15	1.98e-14	8.68e-06	1.73e-05	2.31e-14	3.44e-19
	rs311302	9.93e-15	1.99e-14	6.92e-05	0.000135508	4.62e-17	2.69e-18	9.89e-15	1.98e-14	3.85e-06	7.69e-06	1.02e-14	1.52e-19
	rs6667140	9.9e-15	1.98e-14	6.93e-05	0.000135801	4.62e-17	2.69e-18	9.87e-15	1.97e-14	3.84e-06	7.67e-06	1.02e-14	1.51e-19
	rs2274443	4.23e-15	8.45e-15	0.000161776	0.000316959	4.6e-17	2.68e-18	4.21e-15	8.42e-15	6.4e-06	1.28e-05	7.24e-15	1.08e-19
	rs77609980	9.9e-15	1.98e-14	6.91e-05	0.000135351	4.6e-17	2.68e-18	9.87e-15	1.97e-14	3.7e-06	7.4e-06	9.83e-15	1.46e-19
	rs34981345	9.38e-15	1.88e-14	7.26e-05	0.000142169	4.58e-17	2.67e-18	9.35e-15	1.87e-14	5.05e-06	1.01e-05	1.27e-14	1.89e-19
	rs41283122	9.99e-15	2e-14	6.79e-05	0.000133052	4.56e-17	2.66e-18	9.95e-15	1.99e-14	4.22e-06	8.43e-06	1.13e-14	1.68e-19
	rs10864180	5.74e-15	1.15e-14	0.000118057	0.000231303	4.56e-17	2.65e-18	5.72e-15	1.14e-14	3.99e-05	7.98e-05	6.14e-14	9.12e-19
	rs3886100	9.25e-15	1.85e-14	7.32e-05	0.00014335	4.56e-17	2.65e-18	9.22e-15	1.84e-14	4.48e-06	8.94e-06	1.11e-14	1.65e-19
	rs643470	8.55e-15	1.71e-14	7.92e-05	0.000155162	4.56e-17	2.65e-18	8.53e-15	1.71e-14	3.87e-06	7.73e-06	8.86e-15	1.32e-19
	rs116455739	4.78e-15	9.56e-15	0.00014076	0.000275783	4.53e-17	2.64e-18	4.77e-15	9.53e-15	3.67e-06	7.34e-06	4.71e-15	7e-20
	rs6702740	8.33e-15	1.67e-14	8.08e-05	0.00015823	4.53e-17	2.64e-18	8.3e-15	1.66e-14	6.2e-06	1.24e-05	1.38e-14	2.06e-19
	rs72739465	4.29e-15	8.58e-15	0.000156932	0.000307468	4.53e-17	2.64e-18	4.28e-15	8.55e-15	3.67e-06	7.32e-06	4.21e-15	6.26e-20
	rs140747659	9.16e-15	1.83e-14	7.32e-05	0.000143468	4.51e-17	2.63e-18	9.12e-15	1.82e-14	8.11e-06	1.62e-05	1.99e-14	2.96e-19
	rs1781026	9.48e-15	1.9e-14	7.09e-05	0.00013883	4.52e-17	2.63e-18	9.45e-15	1.89e-14	4.73e-06	9.45e-06	1.2e-14	1.79e-19
	rs55703256	8.29e-15	1.66e-14	8.1e-05	0.000158782	4.52e-17	2.63e-18	8.27e-15	1.65e-14	6.18e-06	1.23e-05	1.37e-14	2.04e-19
	rs6694253	7.16e-15	1.43e-14	9.39e-05	0.000183961	4.52e-17	2.63e-18	NA	NA	NA	NA	NA	NA
	rs11119037	8.69e-15	1.74e-14	7.69e-05	0.000150664	4.5e-17	2.62e-18	8.67e-15	1.73e-14	5.58e-06	1.11e-05	1.3e-14	1.93e-19
	rs181031698	6.74e-15	1.35e-14	9.94e-05	0.000194737	4.51e-17	2.62e-18	6.72e-15	1.34e-14	3.67e-06	7.33e-06	6.63e-15	9.85e-20
	rs28371660	9.07e-15	1.81e-14	7.38e-05	0.000144642	4.51e-17	2.62e-18	9.04e-15	1.81e-14	7.25e-06	1.45e-05	1.76e-14	2.62e-19
	rs41303059	9.72e-15	1.94e-14	6.87e-05	0.000134648	4.49e-17	2.62e-18	9.69e-15	1.94e-14	5.99e-06	1.2e-05	1.56e-14	2.32e-19
	rs11119035	8.66e-15	1.73e-14	7.69e-05	0.000150652	4.48e-17	2.61e-18	8.63e-15	1.73e-14	5.58e-06	1.12e-05	1.3e-14	1.93e-19
	rs56059933	8.22e-15	1.64e-14	8.08e-05	0.00015839	4.47e-17	2.61e-18	8.2e-15	1.64e-14	6.2e-06	1.24e-05	1.37e-14	2.03e-19
	rs663135	9.66e-15	1.93e-14	6.89e-05	0.000134939	4.48e-17	2.61e-18	9.63e-15	1.93e-14	3.76e-06	7.51e-06	9.73e-15	1.45e-19
	rs6678468	8.66e-15	1.73e-14	7.69e-05	0.000150644	4.48e-17	2.61e-18	8.63e-15	1.73e-14	5.58e-06	1.12e-05	1.3e-14	1.93e-19
	rs74944320	9.76e-15	1.95e-14	6.82e-05	0.000133641	4.48e-17	2.61e-18	9.73e-15	1.95e-14	3.83e-06	7.65e-06	1e-14	1.49e-19
	rs150295060	4.23e-15	8.46e-15	0.000157117	0.000307832	4.47e-17	2.6e-18	4.22e-15	8.43e-15	5.31e-05	0.000106107	6.02e-14	8.95e-19
	rs718242	9.44e-15	1.89e-14	7e-05	0.000137081	4.44e-17	2.59e-18	9.41e-15	1.88e-14	4.9e-06	9.79e-06	1.24e-14	1.84e-19
	rs12086137	4.67e-15	9.35e-15	0.000140648	0.000275564	4.42e-17	2.58e-18	4.66e-15	9.32e-15	1.25e-05	2.5e-05	1.57e-14	2.33e-19
	rs12126111	4.23e-15	8.47e-15	0.000155494	0.000304651	4.43e-17	2.58e-18	4.22e-15	8.44e-15	6.29e-06	1.26e-05	7.13e-15	1.06e-19
	rs71515132	9.15e-15	1.83e-14	7.2e-05	0.00014115	4.43e-17	2.58e-18	9.12e-15	1.82e-14	4.27e-06	8.52e-06	1.05e-14	1.55e-19
	rs7543250	5.57e-15	1.11e-14	0.000118475	0.000232122	4.44e-17	2.58e-18	5.55e-15	1.11e-14	3.85e-05	7.7e-05	5.75e-14	8.55e-19
	rs79220757	8.13e-15	1.63e-14	8.09e-05	0.000158542	4.42e-17	2.58e-18	8.1e-15	1.62e-14	6.16e-06	1.23e-05	1.34e-14	1.99e-19
	rs79358318	5.73e-15	1.15e-14	0.000114807	0.000224935	4.43e-17	2.58e-18	5.71e-15	1.14e-14	4.14e-06	8.27e-06	6.36e-15	9.45e-20
	rs79833203	9.64e-15	1.93e-14	6.82e-05	0.000133694	4.43e-17	2.58e-18	9.61e-15	1.92e-14	7.07e-06	1.41e-05	1.83e-14	2.72e-19
	rs1249865	4.26e-15	8.52e-15	0.000153813	0.000301357	4.41e-17	2.57e-18	4.25e-15	8.49e-15	8.03e-06	1.6e-05	9.16e-15	1.36e-19
	rs185105866	7.97e-15	1.59e-14	8.24e-05	0.000161427	4.42e-17	2.57e-18	7.95e-15	1.59e-14	3.66e-06	7.32e-06	7.82e-15	1.16e-19
	rs7515725	8.1e-15	1.62e-14	8.09e-05	0.000158464	4.41e-17	2.57e-18	8.08e-15	1.62e-14	6.19e-06	1.24e-05	1.34e-14	2e-19
	rs111550667	7.77e-15	1.55e-14	8.42e-05	0.000164955	4.4e-17	2.56e-18	7.74e-15	1.55e-14	4.22e-06	8.43e-06	8.79e-15	1.31e-19
	rs7540011	8.09e-15	1.62e-14	8.08e-05	0.000158399	4.4e-17	2.56e-18	8.06e-15	1.61e-14	6.2e-06	1.24e-05	1.34e-14	2e-19
	rs147774007	4.26e-15	8.52e-15	0.000152693	0.000299163	4.38e-17	2.55e-18	4.24e-15	8.49e-15	4.1e-06	8.18e-06	4.67e-15	6.94e-20
	rs2498029	9.03e-15	1.81e-14	7.22e-05	0.000141397	4.38e-17	2.55e-18	9e-15	1.8e-14	5.98e-06	1.2e-05	1.45e-14	2.15e-19
	rs74638211	5.02e-15	1e-14	0.000129737	0.000254187	4.39e-17	2.55e-18	5.01e-15	1e-14	3.67e-06	7.33e-06	4.94e-15	7.35e-20
	rs2246244	4.95e-15	9.91e-15	0.000131036	0.000256732	4.37e-17	2.54e-18	4.94e-15	9.88e-15	3.95e-06	7.89e-06	5.24e-15	7.79e-20
	rs3901316	4.25e-15	8.51e-15	0.000152342	0.000298475	4.36e-17	2.54e-18	4.24e-15	8.48e-15	3.68e-06	7.36e-06	4.2e-15	6.24e-20
	rs12035675	7.29e-15	1.46e-14	8.84e-05	0.000173229	4.34e-17	2.53e-18	7.27e-15	1.45e-14	4.22e-06	8.43e-06	8.24e-15	1.22e-19
	rs311315	8.85e-15	1.77e-14	7.31e-05	0.00014322	4.35e-17	2.53e-18	8.82e-15	1.76e-14	5.02e-06	1e-05	1.19e-14	1.77e-19
	rs585194	5.81e-15	1.16e-14	0.000111002	0.000217479	4.34e-17	2.53e-18	5.79e-15	1.16e-14	7.97e-06	1.59e-05	1.24e-14	1.85e-19
	rs60036572	8.07e-15	1.61e-14	7.99e-05	0.000156603	4.34e-17	2.53e-18	8.04e-15	1.61e-14	3.87e-06	7.74e-06	8.37e-15	1.24e-19
	rs7540193	4.23e-15	8.46e-15	0.000152566	0.000298914	4.34e-17	2.53e-18	4.22e-15	8.43e-15	8.89e-06	1.78e-05	1.01e-14	1.5e-19
	rs80065044	8e-15	1.6e-14	8.08e-05	0.000158348	4.35e-17	2.53e-18	7.98e-15	1.6e-14	6.19e-06	1.24e-05	1.33e-14	1.97e-19
	rs1937160	8.65e-15	1.73e-14	7.44e-05	0.000145787	4.33e-17	2.52e-18	8.62e-15	1.72e-14	5.83e-06	1.16e-05	1.35e-14	2.01e-19
	rs74153177	7.38e-15	1.48e-14	8.7e-05	0.000170493	4.32e-17	2.52e-18	NA	NA	NA	NA	NA	NA
	rs74821401	5.02e-15	1e-14	0.000127934	0.000250653	4.32e-17	2.52e-18	5e-15	1e-14	3.7e-06	7.4e-06	4.98e-15	7.41e-20
	rs1075787	5.82e-15	1.16e-14	0.00010964	0.000214812	4.3e-17	2.5e-18	5.8e-15	1.16e-14	9.6e-06	1.92e-05	1.5e-14	2.23e-19
	rs10863243	9.32e-15	1.86e-14	6.85e-05	0.000134127	4.3e-17	2.5e-18	9.29e-15	1.86e-14	4.49e-06	8.96e-06	1.12e-14	1.67e-19
	rs113630340	9.22e-15	1.84e-14	6.92e-05	0.000135636	4.3e-17	2.5e-18	9.19e-15	1.84e-14	3.89e-06	7.78e-06	9.62e-15	1.43e-19
	rs1204673	9.03e-15	1.81e-14	7.06e-05	0.000138291	4.29e-17	2.5e-18	9.01e-15	1.8e-14	4.39e-06	8.77e-06	1.06e-14	1.58e-19
	rs4844650	4.27e-15	8.54e-15	0.000149337	0.000292588	4.29e-17	2.5e-18	4.25e-15	8.51e-15	4.39e-06	8.78e-06	5.02e-15	7.47e-20
	rs1270549	9.18e-15	1.84e-14	6.93e-05	0.000135836	4.28e-17	2.49e-18	9.15e-15	1.83e-14	3.9e-06	7.79e-06	9.59e-15	1.43e-19
	rs486753	4.21e-15	8.42e-15	0.000151163	0.000296166	4.28e-17	2.49e-18	4.2e-15	8.39e-15	4.77e-06	9.52e-06	5.37e-15	7.99e-20
	rs1542985	9.25e-15	1.85e-14	6.84e-05	0.000134073	4.26e-17	2.48e-18	9.22e-15	1.84e-14	4.48e-06	8.95e-06	1.11e-14	1.65e-19
	rs35677203	8.62e-15	1.72e-14	7.34e-05	0.000143883	4.26e-17	2.48e-18	8.6e-15	1.72e-14	3.7e-06	7.38e-06	8.54e-15	1.27e-19
	rs76939356	8.32e-15	1.66e-14	7.6e-05	0.000148824	4.25e-17	2.48e-18	8.29e-15	1.66e-14	6.61e-06	1.32e-05	1.47e-14	2.19e-19
	rs77975876	8.22e-15	1.64e-14	7.7e-05	0.000150869	4.26e-17	2.48e-18	8.2e-15	1.64e-14	5.42e-06	1.08e-05	1.2e-14	1.78e-19
	rs12079333	5.65e-15	1.13e-14	0.000111747	0.000218939	4.25e-17	2.47e-18	NA	NA	NA	NA	NA	NA
	rs148324780	4.59e-15	9.17e-15	0.000137279	0.000268964	4.24e-17	2.47e-18	4.57e-15	9.14e-15	3.68e-06	7.36e-06	4.53e-15	6.73e-20
	rs311312	8.65e-15	1.73e-14	7.28e-05	0.000142681	4.24e-17	2.47e-18	8.62e-15	1.72e-14	4.68e-06	9.35e-06	1.09e-14	1.61e-19
	rs493194	4.22e-15	8.43e-15	0.000149268	0.000292452	4.23e-17	2.47e-18	4.2e-15	8.4e-15	4.82e-06	9.64e-06	5.45e-15	8.1e-20
	rs61338501	7.94e-15	1.59e-14	7.92e-05	0.000155202	4.23e-17	2.47e-18	7.92e-15	1.58e-14	3.77e-06	7.54e-06	8.03e-15	1.19e-19
	rs71635141	9.23e-15	1.85e-14	6.84e-05	0.000133947	4.24e-17	2.47e-18	9.2e-15	1.84e-14	5.8e-06	1.16e-05	1.43e-14	2.13e-19
	rs76114850	7.75e-15	1.55e-14	8.14e-05	0.000159566	4.25e-17	2.47e-18	7.73e-15	1.55e-14	6.06e-06	1.21e-05	1.26e-14	1.87e-19
	rs78764397	6.74e-15	1.35e-14	9.34e-05	0.00018307	4.24e-17	2.47e-18	6.71e-15	1.34e-14	3.66e-06	7.32e-06	6.61e-15	9.83e-20
	rs1626753	4.3e-15	8.61e-15	0.000146025	0.000286099	4.23e-17	2.46e-18	4.29e-15	8.58e-15	4.67e-06	9.32e-06	5.38e-15	8e-20
	rs6665709	9.07e-15	1.81e-14	6.92e-05	0.000135562	4.22e-17	2.46e-18	9.04e-15	1.81e-14	3.82e-06	7.64e-06	9.3e-15	1.38e-19
	rs115441377	4.56e-15	9.11e-15	0.000137248	0.000268903	4.21e-17	2.45e-18	4.54e-15	9.09e-15	3.68e-06	7.36e-06	4.5e-15	6.69e-20
	rs12734973	9.06e-15	1.81e-14	6.91e-05	0.000135417	4.21e-17	2.45e-18	9.03e-15	1.81e-14	9.45e-06	1.89e-05	2.29e-14	3.41e-19
	rs143153387	4.89e-15	9.79e-15	0.000127889	0.000250566	4.21e-17	2.45e-18	4.88e-15	9.76e-15	3.7e-06	7.4e-06	4.86e-15	7.22e-20
	rs489501	4.21e-15	8.41e-15	0.00014852	0.000290988	4.21e-17	2.45e-18	4.19e-15	8.39e-15	4.77e-06	9.53e-06	5.38e-15	7.99e-20
	rs61821089	5.81e-15	1.16e-14	0.00010758	0.000210776	4.21e-17	2.45e-18	5.79e-15	1.16e-14	3.67e-06	7.34e-06	5.72e-15	8.5e-20
	rs115554784	4.54e-15	9.07e-15	0.000137106	0.000268625	4.19e-17	2.44e-18	4.52e-15	9.05e-15	3.69e-06	7.36e-06	4.48e-15	6.66e-20
	rs1594283	8.83e-15	1.77e-14	7.05e-05	0.000138091	4.19e-17	2.44e-18	8.8e-15	1.76e-14	3.69e-06	7.38e-06	8.74e-15	1.3e-19
	rs565908	9.1e-15	1.82e-14	6.85e-05	0.000134272	4.2e-17	2.44e-18	9.07e-15	1.81e-14	7.19e-06	1.44e-05	1.75e-14	2.6e-19
	rs632165	4.21e-15	8.42e-15	0.000148155	0.000290273	4.2e-17	2.44e-18	4.2e-15	8.39e-15	4.75e-06	9.48e-06	5.35e-15	7.96e-20
	rs75625374	4.87e-15	9.74e-15	0.000127666	0.000250128	4.18e-17	2.44e-18	4.85e-15	9.71e-15	3.74e-06	7.47e-06	4.88e-15	7.25e-20
	rs115672474	4.52e-15	9.05e-15	0.000137129	0.00026867	4.17e-17	2.43e-18	4.51e-15	9.02e-15	3.68e-06	7.36e-06	4.47e-15	6.64e-20
	rs149306469	4.52e-15	9.04e-15	0.000137157	0.000268725	4.17e-17	2.43e-18	4.51e-15	9.01e-15	3.69e-06	7.36e-06	4.46e-15	6.63e-20
	rs149342796	4.6e-15	9.21e-15	0.000134509	0.000263537	4.17e-17	2.43e-18	4.59e-15	9.18e-15	8.28e-06	1.65e-05	1.02e-14	1.52e-19
	rs510965	4.22e-15	8.44e-15	0.000147247	0.000288493	4.18e-17	2.43e-18	4.2e-15	8.41e-15	4.71e-06	9.41e-06	5.32e-15	7.91e-20
	rs1626754	4.21e-15	8.43e-15	0.000146403	0.00028684	4.15e-17	2.42e-18	4.2e-15	8.4e-15	4.66e-06	9.32e-06	5.26e-15	7.82e-20
	rs1781037	4.22e-15	8.44e-15	0.000146441	0.000286914	4.16e-17	2.42e-18	4.21e-15	8.41e-15	4.44e-06	8.87e-06	5.02e-15	7.46e-20
	rs78530915	8.96e-15	1.79e-14	6.89e-05	0.000134946	4.15e-17	2.42e-18	8.93e-15	1.79e-14	5.1e-06	1.02e-05	1.22e-14	1.82e-19
	rs79967657	4.22e-15	8.44e-15	0.000146582	0.000287191	4.16e-17	2.42e-18	NA	NA	NA	NA	NA	NA
	rs1507764	6.08e-15	1.22e-14	0.000101133	0.000198144	4.14e-17	2.41e-18	6.06e-15	1.21e-14	3.75e-06	7.49e-06	6.1e-15	9.07e-20
	rs686065	4.25e-15	8.49e-15	0.0001449	0.000283894	4.14e-17	2.41e-18	4.23e-15	8.46e-15	4.27e-06	8.54e-06	4.86e-15	7.23e-20
	rs71635139	8.92e-15	1.78e-14	6.9e-05	0.000135284	4.15e-17	2.41e-18	8.89e-15	1.78e-14	9.33e-06	1.86e-05	2.23e-14	3.32e-19
	rs17259031	4.53e-15	9.06e-15	0.000135127	0.000264747	4.12e-17	2.4e-18	4.52e-15	9.03e-15	3.71e-06	7.42e-06	4.51e-15	6.7e-20
	rs640699	4.5e-15	8.99e-15	0.000136293	0.000267032	4.12e-17	2.4e-18	4.48e-15	8.96e-15	4.5e-06	9e-06	5.42e-15	8.06e-20
	rs74360922	8.85e-15	1.77e-14	6.91e-05	0.000135473	4.12e-17	2.4e-18	8.82e-15	1.76e-14	5.1e-06	1.02e-05	1.21e-14	1.8e-19
	rs144047769	7.52e-15	1.5e-14	8.11e-05	0.000158971	4.11e-17	2.39e-18	7.49e-15	1.5e-14	4.43e-06	8.86e-06	8.93e-15	1.33e-19
	rs114707512	5.36e-15	1.07e-14	0.000113462	0.000222299	4.09e-17	2.38e-18	5.34e-15	1.07e-14	3.7e-06	7.39e-06	5.31e-15	7.89e-20
	rs17007184	8.74e-15	1.75e-14	6.93e-05	0.000135779	4.07e-17	2.37e-18	8.71e-15	1.74e-14	3.8e-06	7.6e-06	8.9e-15	1.32e-19
	rs78454078	7.03e-15	1.41e-14	8.6e-05	0.000168503	4.07e-17	2.37e-18	7e-15	1.4e-14	3.69e-06	7.37e-06	6.94e-15	1.03e-19
	rs1257573	8.72e-15	1.74e-14	6.92e-05	0.000135493	4.06e-17	2.36e-18	8.69e-15	1.74e-14	3.78e-06	7.55e-06	8.83e-15	1.31e-19
	rs149704351	4.53e-15	9.06e-15	0.000133078	0.000260733	4.06e-17	2.36e-18	4.52e-15	9.03e-15	3.68e-06	7.36e-06	4.47e-15	6.65e-20
	rs114431842	7.01e-15	1.4e-14	8.54e-05	0.000167288	4.03e-17	2.35e-18	6.99e-15	1.4e-14	3.72e-06	7.43e-06	6.99e-15	1.04e-19
	rs199738944	5.21e-15	1.04e-14	0.000114897	0.000225112	4.03e-17	2.35e-18	5.19e-15	1.04e-14	3.68e-06	7.35e-06	5.14e-15	7.64e-20
	rs2556	7.81e-15	1.56e-14	7.67e-05	0.000150368	4.04e-17	2.35e-18	7.79e-15	1.56e-14	4.07e-06	8.13e-06	8.52e-15	1.27e-19
	rs35749143	8.67e-15	1.73e-14	6.91e-05	0.00013529	4.03e-17	2.35e-18	8.65e-15	1.73e-14	9.29e-06	1.86e-05	2.16e-14	3.21e-19
	rs115323291	5.47e-15	1.09e-14	0.000109246	0.000214039	4.02e-17	2.34e-18	5.45e-15	1.09e-14	3.71e-06	7.41e-06	5.44e-15	8.08e-20
	rs190226645	6.87e-15	1.37e-14	8.67e-05	0.000169896	4.01e-17	2.34e-18	6.86e-15	1.37e-14	3.91e-06	7.82e-06	7.21e-15	1.07e-19
	rs2182909	8.73e-15	1.75e-14	6.83e-05	0.000133843	4.01e-17	2.34e-18	8.7e-15	1.74e-14	4.04e-06	8.08e-06	9.46e-15	1.41e-19
	rs78477968	4.67e-15	9.35e-15	0.00012792	0.000250627	4.02e-17	2.34e-18	4.66e-15	9.32e-15	3.7e-06	7.4e-06	4.64e-15	6.89e-20
	rs112511515	7.87e-15	1.57e-14	7.55e-05	0.000147927	4e-17	2.33e-18	7.84e-15	1.57e-14	4.31e-06	8.62e-06	9.1e-15	1.35e-19
	rs12032512	7.84e-15	1.57e-14	7.59e-05	0.000148677	4e-17	2.33e-18	7.81e-15	1.56e-14	1.35e-05	2.69e-05	2.83e-14	4.2e-19
	rs2940253	8.59e-15	1.72e-14	6.94e-05	0.000135891	4.01e-17	2.33e-18	8.56e-15	1.71e-14	3.9e-06	7.78e-06	8.97e-15	1.33e-19
	rs75277157	4.23e-15	8.46e-15	0.000140434	0.000275145	4e-17	2.33e-18	4.22e-15	8.43e-15	3.7e-06	7.39e-06	4.19e-15	6.23e-20
	rs9429774	8.59e-15	1.72e-14	6.94e-05	0.000135891	4.01e-17	2.33e-18	8.56e-15	1.71e-14	3.9e-06	7.78e-06	8.97e-15	1.33e-19
	rs114123218	6.17e-15	1.23e-14	9.61e-05	0.00018838	3.99e-17	2.32e-18	6.15e-15	1.23e-14	4.62e-06	9.23e-06	7.63e-15	1.13e-19
	rs12410558	4.3e-15	8.6e-15	0.000137744	0.000269874	3.99e-17	2.32e-18	4.29e-15	8.57e-15	3.7e-06	7.4e-06	4.26e-15	6.34e-20
	rs2217357	8.72e-15	1.74e-14	6.79e-05	0.000133008	3.98e-17	2.32e-18	NA	NA	NA	NA	NA	NA
	rs79419398	8.71e-15	1.74e-14	6.8e-05	0.000133249	3.98e-17	2.32e-18	8.68e-15	1.74e-14	7.15e-06	1.43e-05	1.67e-14	2.48e-19
	rs11118959	5.19e-15	1.04e-14	0.000113493	0.000222361	3.96e-17	2.31e-18	5.17e-15	1.03e-14	3.99e-06	7.97e-06	5.54e-15	8.24e-20
	rs2661369	8.37e-15	1.67e-14	7.04e-05	0.000137918	3.97e-17	2.31e-18	8.34e-15	1.67e-14	3.69e-06	7.37e-06	8.27e-15	1.23e-19
	rs5780440	4.3e-15	8.6e-15	0.000136858	0.000268139	3.96e-17	2.31e-18	4.29e-15	8.57e-15	3.7e-06	7.4e-06	4.27e-15	6.34e-20
	rs60227128	7.41e-15	1.48e-14	7.96e-05	0.000155877	3.97e-17	2.31e-18	NA	NA	NA	NA	NA	NA
	rs6663887	8.08e-15	1.62e-14	7.29e-05	0.000142745	3.96e-17	2.31e-18	8.06e-15	1.61e-14	5.14e-06	1.03e-05	1.11e-14	1.65e-19
	rs143332265	8.05e-15	1.61e-14	7.29e-05	0.000142783	3.95e-17	2.3e-18	8.03e-15	1.61e-14	1.33e-05	2.65e-05	2.86e-14	4.25e-19
	rs6671923	5.09e-15	1.02e-14	0.000115297	0.000225895	3.95e-17	2.3e-18	5.08e-15	1.02e-14	1.14e-05	2.28e-05	1.56e-14	2.32e-19
	rs80020186	4.78e-15	9.55e-15	0.000122674	0.000240348	3.94e-17	2.3e-18	4.76e-15	9.52e-15	3.7e-06	7.38e-06	4.73e-15	7.03e-20
	rs2498028	7.21e-15	1.44e-14	8.1e-05	0.000158697	3.93e-17	2.29e-18	7.19e-15	1.44e-14	5.89e-06	1.18e-05	1.14e-14	1.69e-19
	rs72741265	4.38e-15	8.75e-15	0.000133736	0.000262022	3.94e-17	2.29e-18	4.36e-15	8.73e-15	4.2e-05	8.4e-05	4.93e-14	7.32e-19
	rs75741849	4.61e-15	9.22e-15	0.000126485	0.000247815	3.93e-17	2.29e-18	4.6e-15	9.19e-15	3.71e-06	7.4e-06	4.58e-15	6.81e-20
	rs75975653	4.87e-15	9.73e-15	0.00012004	0.000235188	3.93e-17	2.29e-18	4.85e-15	9.7e-15	3.73e-06	7.45e-06	4.87e-15	7.23e-20
	rs78771609	7.34e-15	1.47e-14	7.96e-05	0.000155909	3.93e-17	2.29e-18	7.31e-15	1.46e-14	3.76e-06	7.5e-06	7.38e-15	1.1e-19
	rs78986840	5.08e-15	1.02e-14	0.000115153	0.000225613	3.94e-17	2.29e-18	5.07e-15	1.01e-14	3.69e-06	7.36e-06	5.02e-15	7.46e-20
	rs311285	8.45e-15	1.69e-14	6.89e-05	0.000134936	3.92e-17	2.28e-18	8.43e-15	1.69e-14	3.77e-06	7.52e-06	8.53e-15	1.27e-19
	rs473500	4.26e-15	8.52e-15	0.000136729	0.000267885	3.92e-17	2.28e-18	4.24e-15	8.49e-15	4.5e-06	8.99e-06	5.13e-15	7.63e-20
	rs61822696	4.44e-15	8.89e-15	0.000131	0.000256661	3.92e-17	2.28e-18	4.43e-15	8.86e-15	3.99e-05	7.96e-05	4.74e-14	7.05e-19
	rs6665881	6.73e-15	1.35e-14	8.65e-05	0.000169572	3.92e-17	2.28e-18	6.71e-15	1.34e-14	3.69e-06	7.38e-06	6.66e-15	9.9e-20
	rs78397231	4.64e-15	9.28e-15	0.000125245	0.000245386	3.91e-17	2.28e-18	4.62e-15	9.25e-15	3.73e-06	7.46e-06	4.64e-15	6.9e-20
	rs79121421	5.22e-15	1.04e-14	0.00011125	0.000217967	3.91e-17	2.28e-18	5.2e-15	1.04e-14	3.71e-06	7.42e-06	5.19e-15	7.72e-20
	rs4844411	4.21e-15	8.41e-15	0.000137787	0.000269958	3.9e-17	2.27e-18	4.19e-15	8.39e-15	5.04e-06	1.01e-05	5.68e-15	8.44e-20
	rs61821085	5.46e-15	1.09e-14	0.000106109	0.000207893	3.9e-17	2.27e-18	5.44e-15	1.09e-14	3.68e-06	7.34e-06	5.38e-15	7.99e-20
	rs6660047	8.5e-15	1.7e-14	6.8e-05	0.000133235	3.89e-17	2.27e-18	8.48e-15	1.7e-14	7.16e-06	1.43e-05	1.63e-14	2.42e-19
	rs6692970	8.29e-15	1.66e-14	6.97e-05	0.000136628	3.89e-17	2.27e-18	8.27e-15	1.65e-14	4.86e-06	9.71e-06	1.08e-14	1.61e-19
	rs7546272	8.54e-15	1.71e-14	6.79e-05	0.000133008	3.9e-17	2.27e-18	NA	NA	NA	NA	NA	NA
	rs76006212	8.53e-15	1.71e-14	6.8e-05	0.000133248	3.91e-17	2.27e-18	8.5e-15	1.7e-14	7.15e-06	1.43e-05	1.63e-14	2.43e-19
	rs144015064	4.31e-15	8.63e-15	0.000133519	0.000261597	3.88e-17	2.26e-18	4.3e-15	8.6e-15	3.93e-06	7.85e-06	4.54e-15	6.76e-20
	rs2478809	7.34e-15	1.47e-14	7.85e-05	0.000153894	3.88e-17	2.26e-18	7.31e-15	1.46e-14	5.54e-06	1.11e-05	1.09e-14	1.62e-19
	rs35838815	8.14e-15	1.63e-14	7.09e-05	0.000138956	3.88e-17	2.26e-18	8.11e-15	1.62e-14	1.45e-05	2.9e-05	3.16e-14	4.7e-19
	rs75890303	8.48e-15	1.7e-14	6.8e-05	0.000133252	3.88e-17	2.26e-18	8.45e-15	1.69e-14	7.14e-06	1.43e-05	1.62e-14	2.41e-19
	rs78968602	7.38e-15	1.48e-14	7.83e-05	0.000153325	3.89e-17	2.26e-18	7.36e-15	1.47e-14	3.69e-06	7.37e-06	7.3e-15	1.08e-19
	rs891375	8.19e-15	1.64e-14	7.05e-05	0.000138109	3.89e-17	2.26e-18	8.17e-15	1.63e-14	3.7e-06	7.38e-06	8.11e-15	1.21e-19
	rs141702322	6.96e-15	1.39e-14	8.25e-05	0.000161721	3.87e-17	2.25e-18	6.94e-15	1.39e-14	4.42e-06	8.83e-06	8.24e-15	1.22e-19
	rs17187310	8.18e-15	1.64e-14	7.01e-05	0.000137305	3.86e-17	2.25e-18	NA	NA	NA	NA	NA	NA
	rs191987769	5.3e-15	1.06e-14	0.000108273	0.000212133	3.86e-17	2.25e-18	5.28e-15	1.06e-14	3.71e-06	7.42e-06	5.27e-15	7.83e-20
	rs3738460	5.38e-15	1.08e-14	0.000106889	0.000209421	3.87e-17	2.25e-18	5.36e-15	1.07e-14	3.79e-06	7.58e-06	5.47e-15	8.13e-20
	rs114559257	4.5e-15	8.99e-15	0.000126933	0.000248692	3.84e-17	2.24e-18	4.48e-15	8.96e-15	4.13e-06	8.25e-06	4.98e-15	7.4e-20
	rs12024077	4.21e-15	8.42e-15	0.000135983	0.000266425	3.85e-17	2.24e-18	4.19e-15	8.39e-15	5.09e-06	1.02e-05	5.74e-15	8.54e-20
	rs140556966	6e-15	1.2e-14	9.55e-05	0.000187151	3.86e-17	2.24e-18	5.98e-15	1.2e-14	8.08e-05	0.000161438	1.3e-13	1.93e-18
	rs509501	8.31e-15	1.66e-14	6.89e-05	0.00013495	3.85e-17	2.24e-18	8.28e-15	1.66e-14	3.76e-06	7.52e-06	8.37e-15	1.24e-19
	rs576876	4.31e-15	8.62e-15	0.000132401	0.000259407	3.84e-17	2.24e-18	4.29e-15	8.59e-15	5.65e-06	1.13e-05	6.52e-15	9.7e-20
	rs78694025	7.19e-15	1.44e-14	7.93e-05	0.0001554	3.84e-17	2.24e-18	7.17e-15	1.43e-14	3.75e-06	7.5e-06	7.24e-15	1.08e-19
	rs114577368	5.22e-15	1.04e-14	0.00010919	0.00021393	3.84e-17	2.23e-18	5.2e-15	1.04e-14	3.7e-06	7.39e-06	5.17e-15	7.69e-20
	rs201242852	6.44e-15	1.29e-14	8.82e-05	0.000172899	3.82e-17	2.23e-18	6.42e-15	1.28e-14	5.66e-06	1.13e-05	9.76e-15	1.45e-19
	rs72740725	4.82e-15	9.64e-15	0.000118343	0.000231863	3.84e-17	2.23e-18	4.8e-15	9.61e-15	3.7e-06	7.4e-06	4.78e-15	7.1e-20
	rs77683436	5.27e-15	1.05e-14	0.000107809	0.000211224	3.82e-17	2.23e-18	5.25e-15	1.05e-14	3.67e-06	7.34e-06	5.19e-15	7.71e-20
	rs114914815	5.24e-15	1.05e-14	0.000107881	0.000211366	3.8e-17	2.22e-18	5.22e-15	1.04e-14	3.71e-06	7.4e-06	5.2e-15	7.74e-20
	rs12139795	5.66e-15	1.13e-14	0.0001	0.00019589	3.81e-17	2.22e-18	5.64e-15	1.13e-14	3.78e-06	7.56e-06	5.73e-15	8.52e-20
	rs17259450	7.17e-15	1.43e-14	7.9e-05	0.000154831	3.82e-17	2.22e-18	7.15e-15	1.43e-14	3.78e-06	7.55e-06	7.27e-15	1.08e-19
	rs6664001	5.84e-15	1.17e-14	9.72e-05	0.000190508	3.82e-17	2.22e-18	5.82e-15	1.16e-14	3.9e-06	7.78e-06	6.09e-15	9.06e-20
	rs7544420	8.34e-15	1.67e-14	6.79e-05	0.000133009	3.81e-17	2.22e-18	NA	NA	NA	NA	NA	NA
	rs76862242	8.31e-15	1.66e-14	6.8e-05	0.000133242	3.8e-17	2.22e-18	8.28e-15	1.66e-14	7.15e-06	1.43e-05	1.59e-14	2.37e-19
	rs10158441	4.8e-15	9.61e-15	0.00011748	0.000230172	3.8e-17	2.21e-18	4.79e-15	9.58e-15	3.99e-06	7.98e-06	5.14e-15	7.64e-20
	rs11117884	6.7e-15	1.34e-14	8.42e-05	0.000164959	3.8e-17	2.21e-18	6.68e-15	1.34e-14	3.67e-06	7.34e-06	6.6e-15	9.81e-20
	rs116366678	4.63e-15	9.26e-15	0.00012178	0.000238597	3.79e-17	2.21e-18	4.61e-15	9.23e-15	3.74e-06	7.46e-06	4.63e-15	6.89e-20
	rs144749971	6.14e-15	1.23e-14	9.18e-05	0.000179922	3.79e-17	2.21e-18	6.12e-15	1.22e-14	4.67e-06	9.34e-06	7.69e-15	1.14e-19
	rs2120977	4.22e-15	8.43e-15	0.000133925	0.000262392	3.8e-17	2.21e-18	4.2e-15	8.41e-15	5.39e-06	1.08e-05	6.09e-15	9.06e-20
	rs7411544	4.23e-15	8.45e-15	0.000133356	0.000261277	3.79e-17	2.21e-18	4.21e-15	8.42e-15	5.38e-06	1.08e-05	6.1e-15	9.06e-20
	rs17754548	5.27e-15	1.05e-14	0.000106697	0.000209045	3.79e-17	2.2e-18	5.26e-15	1.05e-14	3.79e-06	7.58e-06	5.36e-15	7.97e-20
	rs6701735	5.09e-15	1.02e-14	0.000110116	0.000215745	3.78e-17	2.2e-18	5.08e-15	1.02e-14	3.83e-06	7.65e-06	5.23e-15	7.77e-20
	rs114558185	5.19e-15	1.04e-14	0.000107656	0.000210925	3.76e-17	2.19e-18	5.17e-15	1.03e-14	3.71e-06	7.4e-06	5.15e-15	7.66e-20
	rs115498049	5.18e-15	1.04e-14	0.000107743	0.000211095	3.76e-17	2.19e-18	5.17e-15	1.03e-14	3.71e-06	7.4e-06	5.15e-15	7.65e-20
	rs115671492	5.05e-15	1.01e-14	0.000110752	0.00021699	3.77e-17	2.19e-18	5.04e-15	1.01e-14	3.83e-06	7.64e-06	5.18e-15	7.7e-20
	rs115799666	5.18e-15	1.04e-14	0.00010771	0.000211031	3.75e-17	2.19e-18	5.16e-15	1.03e-14	3.71e-06	7.4e-06	5.14e-15	7.64e-20
	rs141754783	5.15e-15	1.03e-14	0.000108636	0.000212844	3.76e-17	2.19e-18	5.13e-15	1.03e-14	3.71e-06	7.41e-06	5.12e-15	7.6e-20
	rs142769326	5.18e-15	1.04e-14	0.000107745	0.000211099	3.76e-17	2.19e-18	5.17e-15	1.03e-14	3.71e-06	7.4e-06	5.15e-15	7.65e-20
	rs200221643	5.15e-15	1.03e-14	0.0001086	0.000212775	3.76e-17	2.19e-18	5.13e-15	1.03e-14	3.71e-06	7.41e-06	5.12e-15	7.6e-20
	rs78041437	5.18e-15	1.04e-14	0.000107691	0.000210993	3.75e-17	2.19e-18	5.16e-15	1.03e-14	3.71e-06	7.4e-06	5.14e-15	7.64e-20
	rs79236363	5.18e-15	1.04e-14	0.000107743	0.000211095	3.76e-17	2.19e-18	5.17e-15	1.03e-14	3.71e-06	7.4e-06	5.15e-15	7.65e-20
	rs2065720	6.95e-15	1.39e-14	8.01e-05	0.000156932	3.75e-17	2.18e-18	NA	NA	NA	NA	NA	NA
	rs55655237	8.11e-15	1.62e-14	6.86e-05	0.000134413	3.74e-17	2.18e-18	8.08e-15	1.62e-14	7.41e-06	1.48e-05	1.61e-14	2.39e-19
	rs7538533	4.53e-15	9.07e-15	0.000122885	0.000240762	3.75e-17	2.18e-18	4.52e-15	9.04e-15	5.06e-06	1.01e-05	6.15e-15	9.14e-20
	rs113594648	8.15e-15	1.63e-14	6.8e-05	0.000133236	3.73e-17	2.17e-18	8.13e-15	1.63e-14	7.16e-06	1.43e-05	1.56e-14	2.33e-19
	rs12730990	5.2e-15	1.04e-14	0.000106524	0.000208707	3.73e-17	2.17e-18	5.19e-15	1.04e-14	3.8e-06	7.59e-06	5.3e-15	7.88e-20
	rs145222622	7.69e-15	1.54e-14	7.22e-05	0.000141374	3.74e-17	2.17e-18	7.67e-15	1.53e-14	3.8e-06	7.59e-06	7.83e-15	1.16e-19
	rs189047168	5.08e-15	1.02e-14	0.000108923	0.000213406	3.72e-17	2.17e-18	5.06e-15	1.01e-14	3.76e-06	7.52e-06	5.12e-15	7.61e-20
	rs4844413	4.85e-15	9.71e-15	0.000114083	0.000223517	3.73e-17	2.17e-18	4.84e-15	9.68e-15	4e-06	7.99e-06	5.2e-15	7.73e-20
	rs56824160	8.1e-15	1.62e-14	6.85e-05	0.000134124	3.73e-17	2.17e-18	NA	NA	NA	NA	NA	NA
	rs76408327	5.16e-15	1.03e-14	0.000107496	0.000210611	3.73e-17	2.17e-18	5.14e-15	1.03e-14	3.7e-06	7.4e-06	5.12e-15	7.61e-20
	rs80035910	4.23e-15	8.46e-15	0.000130712	0.000256096	3.72e-17	2.17e-18	4.21e-15	8.43e-15	4.62e-06	9.23e-06	5.23e-15	7.77e-20
	rs114148754	6e-15	1.2e-14	9.2e-05	0.000180178	3.71e-17	2.16e-18	5.98e-15	1.2e-14	6.88e-06	1.38e-05	1.11e-14	1.65e-19
	rs7515278	5.04e-15	1.01e-14	0.000109327	0.000214198	3.71e-17	2.16e-18	5.02e-15	1e-14	3.94e-06	7.88e-06	5.32e-15	7.91e-20
	rs115328938	4.88e-15	9.77e-15	0.000112228	0.000219881	3.69e-17	2.15e-18	4.87e-15	9.74e-15	4.07e-06	8.13e-06	5.32e-15	7.91e-20
	rs12030888	6.17e-15	1.23e-14	8.89e-05	0.000174106	3.69e-17	2.15e-18	6.15e-15	1.23e-14	3.83e-06	7.65e-06	6.33e-15	9.4e-20
	rs72731325	6.34e-15	1.27e-14	8.65e-05	0.000169393	3.69e-17	2.15e-18	6.31e-15	1.26e-14	3.67e-06	7.33e-06	6.23e-15	9.26e-20
	rs77990200	4.72e-15	9.44e-15	0.000116328	0.000227915	3.69e-17	2.15e-18	4.7e-15	9.41e-15	3.69e-06	7.38e-06	4.67e-15	6.94e-20
	rs79179460	7.6e-15	1.52e-14	7.22e-05	0.000141396	3.69e-17	2.15e-18	7.57e-15	1.51e-14	3.8e-06	7.58e-06	7.73e-15	1.15e-19
	rs311299	7.92e-15	1.58e-14	6.89e-05	0.00013491	3.67e-17	2.14e-18	7.9e-15	1.58e-14	3.76e-06	7.52e-06	7.99e-15	1.19e-19
	rs72738902	4.34e-15	8.68e-15	0.000125563	0.000246009	3.67e-17	2.14e-18	4.33e-15	8.65e-15	1.15e-05	2.3e-05	1.34e-14	1.99e-19
	rs12089696	7.99e-15	1.6e-14	6.8e-05	0.000133209	3.66e-17	2.13e-18	7.96e-15	1.59e-14	4.89e-06	9.77e-06	1.05e-14	1.56e-19
	rs61821107	5.23e-15	1.05e-14	0.000103745	0.000203262	3.65e-17	2.13e-18	5.22e-15	1.04e-14	4.18e-06	8.35e-06	5.86e-15	8.71e-20
	rs755874	4.26e-15	8.52e-15	0.00012764	0.000250077	3.66e-17	2.13e-18	4.25e-15	8.49e-15	7.19e-06	1.44e-05	8.2e-15	1.22e-19
	rs12137551	5.07e-15	1.01e-14	0.000106565	0.000208788	3.64e-17	2.12e-18	5.06e-15	1.01e-14	4.81e-06	9.6e-06	6.53e-15	9.71e-20
	rs17042493	5.21e-15	1.04e-14	0.000103751	0.000203273	3.64e-17	2.12e-18	5.19e-15	1.04e-14	4.18e-06	8.34e-06	5.83e-15	8.66e-20
	rs17259332	4.39e-15	8.79e-15	0.000123402	0.000241774	3.65e-17	2.12e-18	4.38e-15	8.76e-15	1.25e-05	2.49e-05	1.47e-14	2.18e-19
	rs1781020	7.81e-15	1.56e-14	6.92e-05	0.000135537	3.63e-17	2.12e-18	7.78e-15	1.56e-14	7.76e-06	1.55e-05	1.62e-14	2.41e-19
	rs2897064	7.98e-15	1.6e-14	6.8e-05	0.000133137	3.65e-17	2.12e-18	7.95e-15	1.59e-14	4.34e-06	8.67e-06	9.28e-15	1.38e-19
	rs34599386	5.55e-15	1.11e-14	9.78e-05	0.000191542	3.65e-17	2.12e-18	5.53e-15	1.11e-14	4.2e-06	8.38e-06	6.24e-15	9.27e-20
	rs6689464	7.82e-15	1.56e-14	6.92e-05	0.000135526	3.64e-17	2.12e-18	NA	NA	NA	NA	NA	NA
	rs77311187	5.05e-15	1.01e-14	0.000106931	0.000209504	3.63e-17	2.12e-18	5.03e-15	1.01e-14	3.7e-06	7.4e-06	5.01e-15	7.45e-20
	rs1204679	7.78e-15	1.56e-14	6.91e-05	0.00013539	3.62e-17	2.11e-18	7.76e-15	1.55e-14	3.86e-06	7.71e-06	8.05e-15	1.2e-19
	rs12059417	5.21e-15	1.04e-14	0.000103231	0.000202255	3.62e-17	2.11e-18	5.19e-15	1.04e-14	4.26e-06	8.51e-06	5.94e-15	8.83e-20
	rs17044032	5.2e-15	1.04e-14	0.000103729	0.00020323	3.63e-17	2.11e-18	5.18e-15	1.04e-14	4.33e-06	8.64e-06	6.03e-15	8.96e-20
	rs311311	7.75e-15	1.55e-14	6.96e-05	0.000136292	3.63e-17	2.11e-18	7.72e-15	1.54e-14	3.91e-06	7.81e-06	8.11e-15	1.21e-19
	rs34129533	5.54e-15	1.11e-14	9.73e-05	0.000190639	3.63e-17	2.11e-18	5.52e-15	1.1e-14	4.18e-06	8.35e-06	6.2e-15	9.22e-20
	rs36074690	5.53e-15	1.11e-14	9.74e-05	0.000190798	3.62e-17	2.11e-18	5.51e-15	1.1e-14	4.18e-06	8.35e-06	6.19e-15	9.2e-20
	rs41317949	4.83e-15	9.66e-15	0.000111498	0.000218451	3.63e-17	2.11e-18	4.82e-15	9.63e-15	3.68e-06	7.36e-06	4.77e-15	7.09e-20
	rs580906	6.06e-15	1.21e-14	8.87e-05	0.000173791	3.62e-17	2.11e-18	6.04e-15	1.21e-14	7.04e-06	1.41e-05	1.14e-14	1.7e-19
	rs675894	6.11e-15	1.22e-14	8.8e-05	0.000172334	3.62e-17	2.11e-18	6.09e-15	1.22e-14	7.11e-06	1.42e-05	1.16e-14	1.73e-19
	rs76118498	7.8e-15	1.56e-14	6.92e-05	0.000135532	3.63e-17	2.11e-18	NA	NA	NA	NA	NA	NA
	rs1204678	7.74e-15	1.55e-14	6.91e-05	0.000135362	3.6e-17	2.1e-18	7.72e-15	1.54e-14	3.86e-06	7.72e-06	8.02e-15	1.19e-19
	rs147151839	4.97e-15	9.94e-15	0.000107672	0.000210955	3.6e-17	2.1e-18	4.95e-15	9.9e-15	3.71e-06	7.4e-06	4.93e-15	7.33e-20
	rs201897885	7.35e-15	1.47e-14	7.28e-05	0.000142703	3.6e-17	2.1e-18	7.32e-15	1.46e-14	3.69e-06	7.38e-06	7.27e-15	1.08e-19
	rs75251586	4.7e-15	9.41e-15	0.000113651	0.00022267	3.6e-17	2.1e-18	4.69e-15	9.38e-15	3.7e-06	7.39e-06	4.66e-15	6.93e-20
	rs115116587	4.97e-15	9.94e-15	0.000107583	0.000210781	3.6e-17	2.09e-18	4.95e-15	9.9e-15	3.71e-06	7.4e-06	4.93e-15	7.33e-20
	rs116778462	4.6e-15	9.2e-15	0.000116138	0.000227543	3.59e-17	2.09e-18	4.58e-15	9.17e-15	3.7e-06	7.39e-06	4.56e-15	6.77e-20
	rs12025827	7.11e-15	1.42e-14	7.51e-05	0.00014722	3.6e-17	2.09e-18	NA	NA	NA	NA	NA	NA
	rs660221	5.95e-15	1.19e-14	8.95e-05	0.000175345	3.59e-17	2.09e-18	5.93e-15	1.19e-14	7.06e-06	1.41e-05	1.13e-14	1.67e-19
	rs74619320	7.87e-15	1.57e-14	6.79e-05	0.000133007	3.6e-17	2.09e-18	NA	NA	NA	NA	NA	NA
	rs7541965	7.72e-15	1.54e-14	6.92e-05	0.000135518	3.59e-17	2.09e-18	NA	NA	NA	NA	NA	NA
	rs75810483	4.84e-15	9.69e-15	0.000109985	0.000215487	3.59e-17	2.09e-18	4.83e-15	9.66e-15	3.71e-06	7.41e-06	4.81e-15	7.16e-20
	rs115270542	7.45e-15	1.49e-14	7.11e-05	0.000139325	3.57e-17	2.08e-18	7.43e-15	1.49e-14	3.91e-06	7.81e-06	7.81e-15	1.16e-19
	rs115532881	4.95e-15	9.9e-15	0.000107409	0.00021044	3.58e-17	2.08e-18	4.94e-15	9.87e-15	3.7e-06	7.4e-06	4.91e-15	7.31e-20
	rs116278363	4.57e-15	9.15e-15	0.000116243	0.000227748	3.58e-17	2.08e-18	4.56e-15	9.12e-15	3.69e-06	7.38e-06	4.53e-15	6.73e-20
	rs1204676	7.55e-15	1.51e-14	7.05e-05	0.00013809	3.58e-17	2.08e-18	7.53e-15	1.51e-14	4.02e-06	8.03e-06	8.13e-15	1.21e-19
	rs12074765	7.68e-15	1.54e-14	6.92e-05	0.000135541	3.58e-17	2.08e-18	NA	NA	NA	NA	NA	NA
	rs17049196	6.14e-15	1.23e-14	8.65e-05	0.000169548	3.58e-17	2.08e-18	6.12e-15	1.22e-14	4.28e-06	8.55e-06	7.04e-15	1.05e-19
	rs1876453	5.12e-15	1.02e-14	0.000103563	0.000202906	3.57e-17	2.08e-18	5.11e-15	1.02e-14	4.31e-06	8.61e-06	5.92e-15	8.8e-20
	rs2651874	6.03e-15	1.21e-14	8.81e-05	0.000172626	3.58e-17	2.08e-18	6.01e-15	1.2e-14	7.13e-06	1.42e-05	1.15e-14	1.71e-19
	rs677256	6.03e-15	1.21e-14	8.81e-05	0.000172626	3.58e-17	2.08e-18	6.01e-15	1.2e-14	7.13e-06	1.42e-05	1.15e-14	1.71e-19
	rs78569669	6.54e-15	1.31e-14	8.13e-05	0.000159259	3.58e-17	2.08e-18	6.52e-15	1.3e-14	3.68e-06	7.35e-06	6.45e-15	9.58e-20
	rs1027541	7.76e-15	1.55e-14	6.81e-05	0.00013352	3.56e-17	2.07e-18	NA	NA	NA	NA	NA	NA
	rs111649803	4.48e-15	8.96e-15	0.00011788	0.000230955	3.55e-17	2.07e-18	4.46e-15	8.93e-15	5.21e-05	0.000104073	6.25e-14	9.29e-19
	rs113753557	4.44e-15	8.87e-15	0.000118872	0.0002329	3.55e-17	2.07e-18	4.42e-15	8.84e-15	4.96e-05	9.91e-05	5.89e-14	8.76e-19
	rs114384980	7.44e-15	1.49e-14	7.11e-05	0.000139325	3.56e-17	2.07e-18	7.42e-15	1.48e-14	3.91e-06	7.81e-06	7.8e-15	1.16e-19
	rs12136491	4.22e-15	8.44e-15	0.000124867	0.000244646	3.55e-17	2.07e-18	4.21e-15	8.41e-15	4.65e-06	9.29e-06	5.26e-15	7.81e-20
	rs17042520	5.1e-15	1.02e-14	0.00010378	0.00020333	3.56e-17	2.07e-18	5.08e-15	1.02e-14	4.18e-06	8.34e-06	5.7e-15	8.48e-20
	rs2498024	6.05e-15	1.21e-14	8.74e-05	0.00017129	3.56e-17	2.07e-18	6.03e-15	1.21e-14	6.44e-06	1.29e-05	1.04e-14	1.55e-19
	rs6686992	7.7e-15	1.54e-14	6.88e-05	0.000134738	3.56e-17	2.07e-18	7.67e-15	1.53e-14	5.74e-06	1.15e-05	1.18e-14	1.76e-19
	rs79547136	4.84e-15	9.67e-15	0.000109353	0.00021425	3.56e-17	2.07e-18	4.82e-15	9.64e-15	3.67e-06	7.34e-06	4.76e-15	7.08e-20
	rs114790693	4.78e-15	9.56e-15	0.000110071	0.000215655	3.54e-17	2.06e-18	4.77e-15	9.53e-15	3.71e-06	7.41e-06	4.75e-15	7.06e-20
	rs17043515	5.07e-15	1.01e-14	0.000103857	0.000203481	3.54e-17	2.06e-18	5.05e-15	1.01e-14	4.21e-06	8.4e-06	5.71e-15	8.49e-20
	rs41266397	4.72e-15	9.43e-15	0.000111379	0.000218218	3.53e-17	2.06e-18	4.7e-15	9.4e-15	3.68e-06	7.36e-06	4.65e-15	6.92e-20
	rs41316817	4.73e-15	9.45e-15	0.000111381	0.000218222	3.54e-17	2.06e-18	4.71e-15	9.42e-15	3.68e-06	7.36e-06	4.67e-15	6.93e-20
	rs61735651	5.1e-15	1.02e-14	0.000103271	0.000202332	3.54e-17	2.06e-18	5.08e-15	1.02e-14	4.27e-06	8.53e-06	5.83e-15	8.67e-20
	rs115252330	4.7e-15	9.4e-15	0.000111408	0.000218275	3.52e-17	2.05e-18	4.68e-15	9.37e-15	3.68e-06	7.36e-06	4.64e-15	6.89e-20
	rs151105668	6.1e-15	1.22e-14	8.57e-05	0.000167874	3.52e-17	2.05e-18	6.08e-15	1.22e-14	3.7e-06	7.4e-06	6.05e-15	9e-20
	rs1830762	6.14e-15	1.23e-14	8.52e-05	0.000166985	3.52e-17	2.05e-18	6.12e-15	1.22e-14	4.24e-06	8.48e-06	6.98e-15	1.04e-19
	rs75827807	7.08e-15	1.42e-14	7.38e-05	0.000144678	3.52e-17	2.05e-18	7.05e-15	1.41e-14	4e-06	7.98e-06	7.58e-15	1.13e-19
	rs76525396	5.04e-15	1.01e-14	0.000104124	0.000204004	3.53e-17	2.05e-18	5.02e-15	1e-14	4.53e-06	9.04e-06	6.1e-15	9.07e-20
	rs80055622	4.5e-15	9.01e-15	0.000116143	0.000227553	3.52e-17	2.05e-18	4.49e-15	8.98e-15	3.69e-06	7.38e-06	4.46e-15	6.63e-20
	rs115973822	4.7e-15	9.39e-15	0.000111008	0.000217492	3.51e-17	2.04e-18	4.68e-15	9.36e-15	3.7e-06	7.4e-06	4.66e-15	6.93e-20
	rs142764189	4.33e-15	8.66e-15	0.000120283	0.000235663	3.5e-17	2.04e-18	4.32e-15	8.63e-15	4.54e-06	9.07e-06	5.27e-15	7.83e-20
	rs71635166	7.47e-15	1.49e-14	6.98e-05	0.000136718	3.51e-17	2.04e-18	7.45e-15	1.49e-14	4.41e-06	8.81e-06	8.84e-15	1.31e-19
	rs7548495	5.08e-15	1.02e-14	0.000102687	0.000201189	3.51e-17	2.04e-18	5.06e-15	1.01e-14	4.22e-06	8.42e-06	5.73e-15	8.52e-20
	rs79186409	4.67e-15	9.34e-15	0.000111391	0.000218243	3.5e-17	2.04e-18	4.66e-15	9.31e-15	3.68e-06	7.36e-06	4.61e-15	6.85e-20
	rs11576732	7.27e-15	1.45e-14	7.11e-05	0.000139345	3.48e-17	2.03e-18	7.25e-15	1.45e-14	3.91e-06	7.81e-06	7.62e-15	1.13e-19
	rs1620156	5.88e-15	1.18e-14	8.8e-05	0.000172331	3.48e-17	2.03e-18	5.86e-15	1.17e-14	7.09e-06	1.42e-05	1.12e-14	1.66e-19
	rs2782852	4.37e-15	8.74e-15	0.000118327	0.000231833	3.48e-17	2.03e-18	4.36e-15	8.71e-15	4.99e-05	9.97e-05	5.85e-14	8.69e-19
	rs4844673	7.1e-15	1.42e-14	7.3e-05	0.00014307	3.49e-17	2.03e-18	NA	NA	NA	NA	NA	NA
	rs75931598	5.7e-15	1.14e-14	9.1e-05	0.000178213	3.49e-17	2.03e-18	5.68e-15	1.14e-14	3.66e-06	7.32e-06	5.59e-15	8.31e-20
	rs142894167	5.36e-15	1.07e-14	9.62e-05	0.000188512	3.47e-17	2.02e-18	5.34e-15	1.07e-14	4.66e-06	9.31e-06	6.68e-15	9.94e-20
	rs2249852	4.65e-15	9.31e-15	0.00011055	0.000216595	3.46e-17	2.02e-18	4.64e-15	9.28e-15	1.2e-05	2.4e-05	1.5e-14	2.23e-19
	rs2745956	7.54e-15	1.51e-14	6.83e-05	0.000133725	3.46e-17	2.02e-18	7.51e-15	1.5e-14	5.61e-06	1.12e-05	1.13e-14	1.68e-19
	rs9429943	7.11e-15	1.42e-14	7.24e-05	0.00014191	3.46e-17	2.02e-18	7.08e-15	1.42e-14	4.99e-06	9.98e-06	9.51e-15	1.41e-19
	rs111953993	4.34e-15	8.69e-15	0.00011829	0.000231759	3.46e-17	2.01e-18	4.33e-15	8.66e-15	5.3e-05	0.000105791	6.16e-14	9.16e-19
	rs113552928	4.85e-15	9.69e-15	0.000105902	0.000207488	3.45e-17	2.01e-18	4.83e-15	9.66e-15	3.74e-06	7.47e-06	4.85e-15	7.22e-20
	rs115543587	4.26e-15	8.53e-15	0.000120193	0.000235487	3.45e-17	2.01e-18	4.25e-15	8.5e-15	3.72e-06	7.44e-06	4.25e-15	6.32e-20
	rs115741589	6.41e-15	1.28e-14	8.02e-05	0.00015707	3.46e-17	2.01e-18	6.39e-15	1.28e-14	3.66e-06	7.32e-06	6.29e-15	9.35e-20
	rs116751824	7.19e-15	1.44e-14	7.14e-05	0.000139934	3.46e-17	2.01e-18	7.17e-15	1.43e-14	3.92e-06	7.84e-06	7.56e-15	1.12e-19
	rs149257151	7.19e-15	1.44e-14	7.14e-05	0.000139934	3.46e-17	2.01e-18	7.17e-15	1.43e-14	3.92e-06	7.84e-06	7.56e-15	1.12e-19
	rs2007188	7.5e-15	1.5e-14	6.84e-05	0.000134038	3.45e-17	2.01e-18	7.47e-15	1.49e-14	7.18e-06	1.43e-05	1.44e-14	2.14e-19
	rs2478811	6.6e-15	1.32e-14	7.78e-05	0.000152421	3.46e-17	2.01e-18	6.58e-15	1.32e-14	5.47e-06	1.09e-05	9.67e-15	1.44e-19
	rs2498020	4.89e-15	9.79e-15	0.00010471	0.000205153	3.45e-17	2.01e-18	4.88e-15	9.76e-15	9.2e-06	1.84e-05	1.21e-14	1.79e-19
	rs28371601	4.34e-15	8.68e-15	0.000118482	0.000232135	3.46e-17	2.01e-18	4.32e-15	8.65e-15	5.4e-05	0.000107945	6.28e-14	9.34e-19
	rs7549152	4.97e-15	9.93e-15	0.000103289	0.000202368	3.45e-17	2.01e-18	4.95e-15	9.9e-15	4.25e-06	8.49e-06	5.65e-15	8.4e-20
	rs75907730	4.33e-15	8.65e-15	0.000118609	0.000232384	3.45e-17	2.01e-18	4.31e-15	8.63e-15	4.56e-06	9.11e-06	5.29e-15	7.86e-20
	rs114776475	4.57e-15	9.14e-15	0.000111467	0.000218391	3.43e-17	2e-18	4.56e-15	9.11e-15	3.68e-06	7.36e-06	4.51e-15	6.71e-20
	rs11585632	7.2e-15	1.44e-14	7.1e-05	0.000139009	3.44e-17	2e-18	7.18e-15	1.44e-14	3.9e-06	7.79e-06	7.52e-15	1.12e-19
	rs12095775	6.75e-15	1.35e-14	7.55e-05	0.000147917	3.43e-17	2e-18	6.73e-15	1.35e-14	4.32e-06	8.62e-06	7.81e-15	1.16e-19
	rs139307965	4.57e-15	9.15e-15	0.000111381	0.000218222	3.43e-17	2e-18	4.56e-15	9.12e-15	3.68e-06	7.36e-06	4.51e-15	6.71e-20
	rs146066196	5.54e-15	1.11e-14	9.22e-05	0.000180705	3.44e-17	2e-18	5.52e-15	1.1e-14	4.82e-06	9.62e-06	7.15e-15	1.06e-19
	rs34787256	4.3e-15	8.6e-15	0.000118743	0.000232647	3.44e-17	2e-18	4.29e-15	8.57e-15	5.54e-05	0.000110607	6.38e-14	9.48e-19
	rs41258244	4.57e-15	9.14e-15	0.000111411	0.000218281	3.43e-17	2e-18	4.56e-15	9.12e-15	3.68e-06	7.36e-06	4.51e-15	6.71e-20
	rs41316821	4.57e-15	9.15e-15	0.000111397	0.000218254	3.43e-17	2e-18	4.56e-15	9.12e-15	3.68e-06	7.36e-06	4.52e-15	6.71e-20
	rs41317835	4.57e-15	9.15e-15	0.000111467	0.000218391	3.43e-17	2e-18	4.56e-15	9.12e-15	3.68e-06	7.36e-06	4.51e-15	6.71e-20
	rs600396	6.97e-15	1.39e-14	7.33e-05	0.000143539	3.44e-17	2e-18	6.94e-15	1.39e-14	5.5e-06	1.1e-05	1.03e-14	1.53e-19
	rs633000	5.66e-15	1.13e-14	9e-05	0.000176367	3.43e-17	2e-18	5.65e-15	1.13e-14	8.66e-06	1.73e-05	1.31e-14	1.95e-19
	rs74856817	4.57e-15	9.14e-15	0.000111552	0.000218559	3.43e-17	2e-18	4.56e-15	9.12e-15	3.68e-06	7.36e-06	4.51e-15	6.71e-20
	rs79318629	7.38e-15	1.48e-14	6.91e-05	0.000135433	3.43e-17	2e-18	NA	NA	NA	NA	NA	NA
	rs41268335	4.57e-15	9.13e-15	0.000111071	0.000217615	3.41e-17	1.99e-18	4.55e-15	9.11e-15	3.69e-06	7.37e-06	4.51e-15	6.71e-20
	rs4844412	4.79e-15	9.57e-15	0.000105957	0.000207595	3.41e-17	1.99e-18	4.77e-15	9.54e-15	4.03e-06	8.05e-06	5.17e-15	7.68e-20
	rs111893227	4.23e-15	8.47e-15	0.000119306	0.000233751	3.4e-17	1.98e-18	4.22e-15	8.44e-15	5.67e-05	0.00011327	6.43e-14	9.56e-19
	rs115664052	4.52e-15	9.03e-15	0.000112094	0.00021962	3.41e-17	1.98e-18	4.5e-15	9e-15	4.08e-06	8.14e-06	4.93e-15	7.33e-20
	rs115980112	4.33e-15	8.67e-15	0.000116416	0.000228087	3.4e-17	1.98e-18	4.32e-15	8.64e-15	4.85e-06	9.68e-06	5.63e-15	8.37e-20
	rs116113744	4.56e-15	9.13e-15	0.000110768	0.000217022	3.4e-17	1.98e-18	4.55e-15	9.1e-15	3.72e-06	7.43e-06	4.55e-15	6.76e-20
	rs12729446	7.1e-15	1.42e-14	7.1e-05	0.000139129	3.39e-17	1.98e-18	7.08e-15	1.42e-14	3.92e-06	7.82e-06	7.45e-15	1.11e-19
	rs1809004	7.37e-15	1.47e-14	6.85e-05	0.000134135	3.4e-17	1.98e-18	7.35e-15	1.47e-14	7.21e-06	1.44e-05	1.42e-14	2.12e-19
	rs28371662	4.25e-15	8.51e-15	0.000119058	0.000233264	3.41e-17	1.98e-18	4.24e-15	8.48e-15	5.56e-05	0.000110979	6.33e-14	9.41e-19
	rs651480	7.09e-15	1.42e-14	7.13e-05	0.000139642	3.4e-17	1.98e-18	7.06e-15	1.41e-14	3.71e-06	7.41e-06	7.04e-15	1.05e-19
	rs664188	5.69e-15	1.14e-14	8.89e-05	0.000174126	3.4e-17	1.98e-18	5.67e-15	1.13e-14	7.14e-06	1.43e-05	1.09e-14	1.62e-19
	rs73085231	4.29e-15	8.58e-15	0.000118015	0.000231221	3.41e-17	1.98e-18	4.27e-15	8.55e-15	5.22e-05	0.000104227	5.99e-14	8.91e-19
	rs78590791	4.64e-15	9.28e-15	0.000108843	0.000213251	3.4e-17	1.98e-18	4.63e-15	9.26e-15	3.66e-06	7.32e-06	4.56e-15	6.77e-20
	rs112019174	4.23e-15	8.46e-15	0.000118514	0.000232198	3.38e-17	1.97e-18	4.22e-15	8.43e-15	5.24e-05	0.000104638	5.94e-14	8.83e-19
	rs116113652	4.55e-15	9.11e-15	0.000110642	0.000216774	3.39e-17	1.97e-18	4.54e-15	9.08e-15	3.72e-06	7.44e-06	4.54e-15	6.75e-20
	rs138056217	4.63e-15	9.25e-15	0.00010852	0.000212618	3.38e-17	1.97e-18	4.61e-15	9.23e-15	3.66e-06	7.32e-06	4.54e-15	6.75e-20
	rs141961287	4.65e-15	9.3e-15	0.000107977	0.000211554	3.38e-17	1.97e-18	4.63e-15	9.27e-15	3.66e-06	7.32e-06	4.56e-15	6.78e-20
	rs17259339	6.8e-15	1.36e-14	7.41e-05	0.000145168	3.39e-17	1.97e-18	6.78e-15	1.36e-14	1.05e-05	2.09e-05	1.91e-14	2.84e-19
	rs59315117	5.16e-15	1.03e-14	9.74e-05	0.000190851	3.38e-17	1.97e-18	5.15e-15	1.03e-14	3.7e-06	7.39e-06	5.12e-15	7.61e-20
	rs74940629	4.62e-15	9.25e-15	0.000108653	0.000212879	3.38e-17	1.97e-18	4.61e-15	9.22e-15	3.66e-06	7.32e-06	4.54e-15	6.75e-20
	rs75180434	4.26e-15	8.53e-15	0.000117903	0.000231001	3.38e-17	1.97e-18	4.25e-15	8.5e-15	5.15e-05	0.000102981	5.89e-14	8.75e-19
	rs76282147	4.63e-15	9.26e-15	0.000108769	0.000213106	3.39e-17	1.97e-18	4.62e-15	9.24e-15	3.66e-06	7.32e-06	4.55e-15	6.76e-20
	rs76941764	4.63e-15	9.26e-15	0.000108498	0.000212574	3.38e-17	1.97e-18	4.62e-15	9.23e-15	3.66e-06	7.32e-06	4.54e-15	6.76e-20
	rs79287268	4.55e-15	9.11e-15	0.000110162	0.000215834	3.38e-17	1.97e-18	4.54e-15	9.08e-15	3.66e-06	7.32e-06	4.47e-15	6.65e-20
	rs79847439	4.68e-15	9.35e-15	0.000107358	0.00021034	3.38e-17	1.97e-18	4.66e-15	9.32e-15	3.66e-06	7.32e-06	4.59e-15	6.82e-20
	rs80067345	4.63e-15	9.27e-15	0.000108629	0.00021283	3.39e-17	1.97e-18	4.62e-15	9.24e-15	3.66e-06	7.32e-06	4.55e-15	6.76e-20
	rs114383449	5.35e-15	1.07e-14	9.35e-05	0.00018319	3.36e-17	1.96e-18	5.33e-15	1.07e-14	6.07e-06	1.21e-05	8.7e-15	1.29e-19
	rs11578426	5.35e-15	1.07e-14	9.35e-05	0.000183215	3.36e-17	1.96e-18	5.33e-15	1.07e-14	6.07e-06	1.21e-05	8.69e-15	1.29e-19
	rs11581651	5.34e-15	1.07e-14	9.35e-05	0.000183167	3.36e-17	1.96e-18	5.32e-15	1.06e-14	6.06e-06	1.21e-05	8.67e-15	1.29e-19
	rs11583381	5.34e-15	1.07e-14	9.35e-05	0.000183158	3.36e-17	1.96e-18	5.32e-15	1.06e-14	6.06e-06	1.21e-05	8.67e-15	1.29e-19
	rs11583383	5.34e-15	1.07e-14	9.35e-05	0.000183154	3.36e-17	1.96e-18	5.32e-15	1.06e-14	6.06e-06	1.21e-05	8.67e-15	1.29e-19
	rs11587253	5.34e-15	1.07e-14	9.35e-05	0.000183161	3.36e-17	1.96e-18	5.32e-15	1.06e-14	6.06e-06	1.21e-05	8.67e-15	1.29e-19
	rs116591803	4.55e-15	9.11e-15	0.00010967	0.000214871	3.36e-17	1.96e-18	4.54e-15	9.08e-15	3.66e-06	7.32e-06	4.47e-15	6.64e-20
	rs148006790	4.23e-15	8.46e-15	0.000118325	0.000231828	3.37e-17	1.96e-18	4.22e-15	8.43e-15	5.17e-05	0.000103349	5.86e-14	8.72e-19
	rs2218481	4.5e-15	8.99e-15	0.000111197	0.000217863	3.37e-17	1.96e-18	4.48e-15	8.96e-15	5.56e-06	1.11e-05	6.7e-15	9.96e-20
	rs3131496	7.37e-15	1.47e-14	6.79e-05	0.000133103	3.37e-17	1.96e-18	7.35e-15	1.47e-14	4.38e-06	8.75e-06	8.66e-15	1.29e-19
	rs34858744	4.23e-15	8.46e-15	0.000118386	0.000231947	3.37e-17	1.96e-18	4.21e-15	8.43e-15	5.39e-05	0.000107588	6.1e-14	9.07e-19
	rs35573779	4.48e-15	8.95e-15	0.000111503	0.000218462	3.36e-17	1.96e-18	4.46e-15	8.92e-15	5.66e-06	1.13e-05	6.79e-15	1.01e-19
	rs71635168	4.26e-15	8.53e-15	0.000117325	0.000229868	3.37e-17	1.96e-18	4.25e-15	8.5e-15	3.66e-06	7.32e-06	4.18e-15	6.22e-20
	rs72741262	4.59e-15	9.18e-15	0.000109228	0.000214005	3.37e-17	1.96e-18	4.57e-15	9.15e-15	2.97e-05	5.93e-05	3.65e-14	5.42e-19
	rs74155214	6.79e-15	1.36e-14	7.36e-05	0.000144161	3.36e-17	1.96e-18	6.77e-15	1.35e-14	4.02e-06	8.03e-06	7.31e-15	1.09e-19
	rs75165547	4.64e-15	9.28e-15	0.000107562	0.000210739	3.36e-17	1.96e-18	4.63e-15	9.25e-15	3.66e-06	7.32e-06	4.56e-15	6.77e-20
	rs76794826	4.62e-15	9.24e-15	0.000108441	0.000212462	3.37e-17	1.96e-18	4.6e-15	9.21e-15	3.66e-06	7.32e-06	4.53e-15	6.74e-20
	rs77927618	4.62e-15	9.25e-15	0.000108417	0.000212415	3.37e-17	1.96e-18	4.61e-15	9.22e-15	3.66e-06	7.32e-06	4.54e-15	6.75e-20
	rs80052475	4.55e-15	9.1e-15	0.000109802	0.00021513	3.36e-17	1.96e-18	4.54e-15	9.08e-15	3.66e-06	7.32e-06	4.47e-15	6.64e-20
	rs114724166	4.6e-15	9.2e-15	0.000108073	0.000211742	3.35e-17	1.95e-18	4.59e-15	9.17e-15	3.66e-06	7.32e-06	4.52e-15	6.71e-20
	rs116504570	4.56e-15	9.12e-15	0.000109313	0.000214171	3.35e-17	1.95e-18	4.55e-15	9.09e-15	3.66e-06	7.32e-06	4.47e-15	6.65e-20
	rs12126035	4.46e-15	8.93e-15	0.00011138	0.00021822	3.35e-17	1.95e-18	4.45e-15	8.9e-15	3.78e-06	7.54e-06	4.52e-15	6.71e-20
	rs150155544	5.02e-15	1e-14	9.9e-05	0.000194041	3.35e-17	1.95e-18	5e-15	1e-14	3.67e-06	7.34e-06	4.94e-15	7.34e-20
	rs41303061	4.6e-15	9.2e-15	0.000108019	0.000211635	3.34e-17	1.95e-18	4.58e-15	9.17e-15	3.66e-06	7.32e-06	4.52e-15	6.71e-20
	rs73085203	4.23e-15	8.46e-15	0.000117889	0.000230974	3.36e-17	1.95e-18	4.22e-15	8.43e-15	5.15e-05	0.000102981	5.84e-14	8.69e-19
	rs76109615	4.55e-15	9.1e-15	0.000109589	0.000214712	3.36e-17	1.95e-18	4.54e-15	9.08e-15	3.66e-06	7.32e-06	4.47e-15	6.64e-20
	rs78261598	4.58e-15	9.15e-15	0.000108518	0.000212613	3.34e-17	1.95e-18	4.56e-15	9.13e-15	3.66e-06	7.32e-06	4.49e-15	6.68e-20
	rs80131918	4.8e-15	9.59e-15	0.000103746	0.000203264	3.35e-17	1.95e-18	4.78e-15	9.56e-15	4.18e-06	8.35e-06	5.37e-15	7.99e-20
	rs11118997	5.2e-15	1.04e-14	9.54e-05	0.000186888	3.34e-17	1.94e-18	5.18e-15	1.04e-14	7.81e-06	1.56e-05	1.09e-14	1.62e-19
	rs114610598	6.97e-15	1.39e-14	7.11e-05	0.000139337	3.34e-17	1.94e-18	6.95e-15	1.39e-14	3.91e-06	7.81e-06	7.3e-15	1.09e-19
	rs114995634	6.95e-15	1.39e-14	7.13e-05	0.000139738	3.33e-17	1.94e-18	6.93e-15	1.39e-14	3.9e-06	7.78e-06	7.25e-15	1.08e-19
	rs116740900	4.27e-15	8.54e-15	0.00011602	0.000227311	3.33e-17	1.94e-18	4.25e-15	8.51e-15	4.57e-06	9.14e-06	5.23e-15	7.77e-20
	rs1237	4.6e-15	9.19e-15	0.000107703	0.000211017	3.33e-17	1.94e-18	4.58e-15	9.16e-15	3.66e-06	7.32e-06	4.51e-15	6.71e-20
	rs151109033	6.69e-15	1.34e-14	7.42e-05	0.000145305	3.34e-17	1.94e-18	6.67e-15	1.33e-14	3.75e-06	7.49e-06	6.72e-15	1e-19
	rs17186897	6.81e-15	1.36e-14	7.28e-05	0.000142535	3.33e-17	1.94e-18	6.79e-15	1.36e-14	5.25e-06	1.05e-05	9.58e-15	1.42e-19
	rs17187086	4.34e-15	8.68e-15	0.000113847	0.000223054	3.32e-17	1.94e-18	4.32e-15	8.65e-15	1.08e-05	2.15e-05	1.25e-14	1.86e-19
	rs41317975	4.61e-15	9.22e-15	0.000107342	0.000210309	3.33e-17	1.94e-18	4.6e-15	9.19e-15	3.66e-06	7.32e-06	4.52e-15	6.73e-20
	rs41317983	4.6e-15	9.21e-15	0.000107332	0.000210289	3.33e-17	1.94e-18	4.59e-15	9.18e-15	3.66e-06	7.32e-06	4.52e-15	6.72e-20
	rs41318019	4.61e-15	9.22e-15	0.000107389	0.000210401	3.33e-17	1.94e-18	4.59e-15	9.19e-15	3.66e-06	7.32e-06	4.52e-15	6.73e-20
	rs56006921	7.18e-15	1.44e-14	6.91e-05	0.00013534	3.34e-17	1.94e-18	7.15e-15	1.43e-14	4.46e-06	8.9e-06	8.57e-15	1.27e-19
	rs570700	5.32e-15	1.06e-14	9.32e-05	0.000182693	3.34e-17	1.94e-18	5.3e-15	1.06e-14	8.52e-06	1.7e-05	1.21e-14	1.8e-19
	rs660668	5.53e-15	1.11e-14	8.95e-05	0.000175389	3.33e-17	1.94e-18	5.51e-15	1.1e-14	7.05e-06	1.41e-05	1.04e-14	1.55e-19
	rs74975607	4.57e-15	9.15e-15	0.000108416	0.000212414	3.34e-17	1.94e-18	4.56e-15	9.12e-15	3.66e-06	7.32e-06	4.49e-15	6.67e-20
	rs7519646	4.38e-15	8.76e-15	0.000112887	0.000221174	3.33e-17	1.94e-18	4.37e-15	8.73e-15	5.39e-06	1.08e-05	6.32e-15	9.4e-20
	rs75292891	6.51e-15	1.3e-14	7.59e-05	0.000148614	3.33e-17	1.94e-18	NA	NA	NA	NA	NA	NA
	rs75311366	4.57e-15	9.15e-15	0.000108383	0.00021235	3.34e-17	1.94e-18	4.56e-15	9.12e-15	3.66e-06	7.32e-06	4.49e-15	6.67e-20
	rs75920586	4.59e-15	9.18e-15	0.000107667	0.000210946	3.33e-17	1.94e-18	4.58e-15	9.16e-15	3.66e-06	7.32e-06	4.51e-15	6.7e-20
	rs75933986	5.07e-15	1.01e-14	9.78e-05	0.000191576	3.34e-17	1.94e-18	5.06e-15	1.01e-14	3.69e-06	7.36e-06	5.01e-15	7.45e-20
	rs77890344	4.58e-15	9.15e-15	0.000108319	0.000212223	3.34e-17	1.94e-18	4.56e-15	9.12e-15	3.66e-06	7.32e-06	4.49e-15	6.68e-20
	rs79616665	4.57e-15	9.14e-15	0.000108355	0.000212295	3.33e-17	1.94e-18	4.56e-15	9.11e-15	3.66e-06	7.32e-06	4.49e-15	6.67e-20
	rs79756554	4.58e-15	9.16e-15	0.000108276	0.000212139	3.34e-17	1.94e-18	4.57e-15	9.13e-15	3.66e-06	7.32e-06	4.5e-15	6.69e-20
	rs10863697	4.28e-15	8.56e-15	0.000115315	0.000225931	3.32e-17	1.93e-18	4.27e-15	8.53e-15	8.68e-06	1.73e-05	9.95e-15	1.48e-19
	rs112430120	5.37e-15	1.07e-14	9.17e-05	0.000179586	3.31e-17	1.93e-18	5.35e-15	1.07e-14	6.48e-06	1.29e-05	9.32e-15	1.39e-19
	rs114462179	6.69e-15	1.34e-14	7.38e-05	0.000144532	3.32e-17	1.93e-18	6.67e-15	1.33e-14	3.83e-06	7.65e-06	6.87e-15	1.02e-19
	rs41318003	4.58e-15	9.17e-15	0.000107624	0.000210861	3.32e-17	1.93e-18	4.57e-15	9.14e-15	3.66e-06	7.32e-06	4.5e-15	6.69e-20
	rs61821108	4.71e-15	9.43e-15	0.000104742	0.000205216	3.32e-17	1.93e-18	4.7e-15	9.4e-15	4.16e-06	8.32e-06	5.26e-15	7.82e-20
	rs78855319	4.23e-15	8.46e-15	0.000116701	0.000228645	3.32e-17	1.93e-18	4.22e-15	8.43e-15	3.71e-06	7.42e-06	4.21e-15	6.26e-20
	rs80018811	6.28e-15	1.26e-14	7.83e-05	0.000153489	3.31e-17	1.93e-18	6.26e-15	1.25e-14	4.23e-06	8.45e-06	7.12e-15	1.06e-19
	rs11580627	6.87e-15	1.37e-14	7.12e-05	0.000139538	3.29e-17	1.92e-18	6.85e-15	1.37e-14	3.91e-06	7.8e-06	7.19e-15	1.07e-19
	rs17187275	6.17e-15	1.23e-14	7.96e-05	0.000155925	3.3e-17	1.92e-18	6.15e-15	1.23e-14	4.61e-06	9.22e-06	7.63e-15	1.13e-19
	rs1971858	4.41e-15	8.81e-15	0.000111335	0.000218132	3.3e-17	1.92e-18	4.39e-15	8.78e-15	5.65e-06	1.13e-05	6.67e-15	9.92e-20
	rs61821111	4.72e-15	9.44e-15	0.000103861	0.000203489	3.3e-17	1.92e-18	4.71e-15	9.41e-15	4.21e-06	8.41e-06	5.33e-15	7.92e-20
	rs61821113	4.72e-15	9.44e-15	0.000103861	0.000203489	3.3e-17	1.92e-18	4.71e-15	9.41e-15	4.21e-06	8.41e-06	5.33e-15	7.92e-20
	rs752016	5.77e-15	1.15e-14	8.48e-05	0.000166063	3.29e-17	1.92e-18	5.75e-15	1.15e-14	5.87e-06	1.17e-05	9.08e-15	1.35e-19
	rs75424060	4.32e-15	8.63e-15	0.000113826	0.000223013	3.31e-17	1.92e-18	4.3e-15	8.6e-15	3.69e-06	7.38e-06	4.27e-15	6.35e-20
	rs76334154	4.41e-15	8.83e-15	0.00011127	0.000218006	3.31e-17	1.92e-18	4.4e-15	8.8e-15	3.77e-06	7.53e-06	4.46e-15	6.63e-20
	rs12749608	4.22e-15	8.45e-15	0.000115131	0.00022557	3.27e-17	1.91e-18	4.21e-15	8.42e-15	5.42e-06	1.08e-05	6.14e-15	9.12e-20
	rs41274780	6.19e-15	1.24e-14	7.87e-05	0.000154158	3.28e-17	1.91e-18	6.17e-15	1.23e-14	5.34e-06	1.07e-05	8.86e-15	1.32e-19
	rs59017632	6.98e-15	1.4e-14	6.99e-05	0.000136867	3.28e-17	1.91e-18	6.95e-15	1.39e-14	3.87e-06	7.74e-06	7.24e-15	1.08e-19
	rs61240730	4.71e-15	9.41e-15	0.000103804	0.000203377	3.29e-17	1.91e-18	4.69e-15	9.38e-15	4.32e-06	8.63e-06	5.45e-15	8.1e-20
	rs61821090	4.7e-15	9.4e-15	0.00010381	0.000203389	3.28e-17	1.91e-18	4.68e-15	9.37e-15	4.17e-06	8.33e-06	5.25e-15	7.81e-20
	rs61821130	4.69e-15	9.38e-15	0.000103749	0.00020327	3.28e-17	1.91e-18	4.68e-15	9.35e-15	4.32e-06	8.63e-06	5.43e-15	8.08e-20
	rs662868	5.44e-15	1.09e-14	8.95e-05	0.000175305	3.28e-17	1.91e-18	5.43e-15	1.09e-14	7e-06	1.4e-05	1.02e-14	1.52e-19
	rs6667619	4.61e-15	9.22e-15	0.000105633	0.000206961	3.28e-17	1.91e-18	4.6e-15	9.19e-15	5.36e-06	1.07e-05	6.62e-15	9.84e-20
	rs11118410	6.8e-15	1.36e-14	7.12e-05	0.00013943	3.26e-17	1.9e-18	6.78e-15	1.36e-14	6.02e-06	1.2e-05	1.1e-14	1.63e-19
	rs11578101	6.82e-15	1.36e-14	7.11e-05	0.000139238	3.26e-17	1.9e-18	6.8e-15	1.36e-14	3.92e-06	7.83e-06	7.16e-15	1.06e-19
	rs115987778	6.16e-15	1.23e-14	7.87e-05	0.00015415	3.26e-17	1.9e-18	6.14e-15	1.23e-14	5.34e-06	1.07e-05	8.82e-15	1.31e-19
	rs12029239	4.57e-15	9.13e-15	0.000105939	0.000207561	3.26e-17	1.9e-18	4.55e-15	9.11e-15	5.34e-06	1.07e-05	6.53e-15	9.71e-20
	rs1567190	5.75e-15	1.15e-14	8.41e-05	0.000164808	3.25e-17	1.9e-18	5.73e-15	1.15e-14	4.2e-06	8.39e-06	6.47e-15	9.62e-20
	rs76441118	6.19e-15	1.24e-14	7.84e-05	0.000153696	3.27e-17	1.9e-18	6.17e-15	1.23e-14	5.25e-06	1.05e-05	8.7e-15	1.29e-19
	rs113440875	6.91e-15	1.38e-14	6.99e-05	0.000136933	3.25e-17	1.89e-18	6.89e-15	1.38e-14	9.03e-06	1.8e-05	1.67e-14	2.49e-19
	rs114368430	7.06e-15	1.41e-14	6.83e-05	0.000133722	3.25e-17	1.89e-18	7.04e-15	1.41e-14	5.26e-06	1.05e-05	9.95e-15	1.48e-19
	rs11588788	4.3e-15	8.6e-15	0.000112097	0.000219625	3.24e-17	1.89e-18	4.29e-15	8.57e-15	3.87e-06	7.74e-06	4.46e-15	6.63e-20
	rs11588790	4.31e-15	8.61e-15	0.000112091	0.000219613	3.25e-17	1.89e-18	4.29e-15	8.58e-15	3.87e-06	7.74e-06	4.47e-15	6.64e-20
	rs12069520	4.23e-15	8.46e-15	0.000113805	0.000222972	3.24e-17	1.89e-18	4.21e-15	8.43e-15	1.06e-05	2.11e-05	1.2e-14	1.78e-19
	rs41274778	6.12e-15	1.22e-14	7.87e-05	0.000154212	3.24e-17	1.89e-18	6.1e-15	1.22e-14	5.34e-06	1.07e-05	8.76e-15	1.3e-19
	rs61601393	6.38e-15	1.28e-14	7.55e-05	0.000147963	3.24e-17	1.89e-18	6.36e-15	1.27e-14	4.31e-06	8.6e-06	7.36e-15	1.09e-19
	rs6698765	7.09e-15	1.42e-14	6.82e-05	0.000133606	3.25e-17	1.89e-18	7.07e-15	1.41e-14	4.65e-06	9.29e-06	8.84e-15	1.31e-19
	rs7527482	4.22e-15	8.44e-15	0.000114276	0.000223894	3.25e-17	1.89e-18	4.21e-15	8.42e-15	1.02e-05	2.04e-05	1.15e-14	1.72e-19
	rs76428470	4.44e-15	8.88e-15	0.000108714	0.000212997	3.25e-17	1.89e-18	4.42e-15	8.85e-15	3.71e-06	7.42e-06	4.42e-15	6.57e-20
	rs77979389	4.44e-15	8.88e-15	0.000108714	0.000212997	3.25e-17	1.89e-18	4.42e-15	8.85e-15	3.71e-06	7.42e-06	4.42e-15	6.57e-20
	rs78318071	6.73e-15	1.35e-14	7.16e-05	0.000140268	3.24e-17	1.89e-18	NA	NA	NA	NA	NA	NA
	rs79872673	6.14e-15	1.23e-14	7.84e-05	0.000153633	3.24e-17	1.89e-18	6.12e-15	1.22e-14	5.24e-06	1.05e-05	8.63e-15	1.28e-19
	rs116746400	4.41e-15	8.82e-15	0.0001086	0.000212775	3.22e-17	1.88e-18	4.39e-15	8.79e-15	3.71e-06	7.41e-06	4.38e-15	6.51e-20
	rs12026608	6.36e-15	1.27e-14	7.52e-05	0.000147318	3.22e-17	1.88e-18	NA	NA	NA	NA	NA	NA
	rs1262048	4.42e-15	8.84e-15	0.000108402	0.000212386	3.23e-17	1.88e-18	4.41e-15	8.81e-15	4.22e-06	8.44e-06	5e-15	7.44e-20
	rs12727434	4.93e-15	9.87e-15	9.74e-05	0.000190798	3.23e-17	1.88e-18	4.92e-15	9.84e-15	3.7e-06	7.39e-06	4.89e-15	7.27e-20
	rs1781019	5.46e-15	1.09e-14	8.8e-05	0.000172368	3.24e-17	1.88e-18	5.45e-15	1.09e-14	7.09e-06	1.42e-05	1.04e-14	1.54e-19
	rs6695230	7.05e-15	1.41e-14	6.79e-05	0.000133128	3.22e-17	1.88e-18	7.03e-15	1.41e-14	7.63e-06	1.52e-05	1.44e-14	2.14e-19
	rs114258637	4.38e-15	8.76e-15	0.000108636	0.000212844	3.2e-17	1.87e-18	4.37e-15	8.73e-15	3.71e-06	7.41e-06	4.36e-15	6.47e-20
	rs114701979	4.39e-15	8.78e-15	0.000108487	0.000212553	3.2e-17	1.87e-18	4.37e-15	8.75e-15	3.71e-06	7.41e-06	4.36e-15	6.48e-20
	rs115060723	4.38e-15	8.77e-15	0.00010866	0.000212892	3.21e-17	1.87e-18	4.37e-15	8.74e-15	3.71e-06	7.41e-06	4.36e-15	6.48e-20
	rs115077289	7.01e-15	1.4e-14	6.79e-05	0.000133123	3.2e-17	1.87e-18	NA	NA	NA	NA	NA	NA
	rs115863490	4.38e-15	8.77e-15	0.00010866	0.000212892	3.2e-17	1.87e-18	4.37e-15	8.74e-15	3.71e-06	7.41e-06	4.36e-15	6.48e-20
	rs116347522	4.39e-15	8.78e-15	0.000108518	0.000212613	3.21e-17	1.87e-18	4.38e-15	8.75e-15	3.71e-06	7.41e-06	4.36e-15	6.49e-20
	rs144637342	4.38e-15	8.77e-15	0.000108605	0.000212784	3.2e-17	1.87e-18	4.37e-15	8.74e-15	3.71e-06	7.41e-06	4.36e-15	6.48e-20
	rs1499579	5.88e-15	1.18e-14	8.09e-05	0.000158533	3.2e-17	1.87e-18	NA	NA	NA	NA	NA	NA
	rs187811258	4.38e-15	8.76e-15	0.000108693	0.000212956	3.2e-17	1.87e-18	4.37e-15	8.73e-15	3.71e-06	7.42e-06	4.36e-15	6.48e-20
	rs188348932	6.82e-15	1.36e-14	7e-05	0.000137186	3.21e-17	1.87e-18	6.8e-15	1.36e-14	3.77e-06	7.54e-06	6.9e-15	1.03e-19
	rs56216545	6.73e-15	1.35e-14	7.11e-05	0.000139245	3.22e-17	1.87e-18	6.71e-15	1.34e-14	3.92e-06	7.83e-06	7.06e-15	1.05e-19
	rs6670070	5.69e-15	1.14e-14	8.37e-05	0.00016396	3.21e-17	1.87e-18	5.68e-15	1.14e-14	4.61e-06	9.2e-06	7.03e-15	1.04e-19
	rs7521762	6.07e-15	1.21e-14	7.84e-05	0.000153603	3.2e-17	1.87e-18	6.05e-15	1.21e-14	5.26e-06	1.05e-05	8.55e-15	1.27e-19
	rs75660657	4.39e-15	8.78e-15	0.000108487	0.000212553	3.2e-17	1.87e-18	4.37e-15	8.75e-15	3.71e-06	7.41e-06	4.36e-15	6.48e-20
	rs114058234	4.38e-15	8.76e-15	0.000108363	0.00021231	3.19e-17	1.86e-18	4.37e-15	8.73e-15	3.71e-06	7.41e-06	4.35e-15	6.47e-20
	rs114130945	4.38e-15	8.77e-15	0.000108354	0.000212292	3.2e-17	1.86e-18	4.37e-15	8.74e-15	3.71e-06	7.41e-06	4.36e-15	6.47e-20
	rs114468132	4.39e-15	8.77e-15	0.000108411	0.000212403	3.2e-17	1.86e-18	4.37e-15	8.74e-15	3.71e-06	7.41e-06	4.36e-15	6.48e-20
	rs115066447	4.38e-15	8.77e-15	0.000108216	0.000212021	3.19e-17	1.86e-18	4.37e-15	8.74e-15	3.71e-06	7.41e-06	4.35e-15	6.47e-20
	rs115294947	4.38e-15	8.76e-15	0.000108273	0.000212133	3.19e-17	1.86e-18	4.37e-15	8.74e-15	3.71e-06	7.41e-06	4.35e-15	6.47e-20
	rs115393064	4.38e-15	8.77e-15	0.000108226	0.000212041	3.19e-17	1.86e-18	4.37e-15	8.74e-15	3.71e-06	7.41e-06	4.35e-15	6.47e-20
	rs115939077	4.39e-15	8.78e-15	0.00010795	0.000211502	3.19e-17	1.86e-18	4.38e-15	8.75e-15	3.71e-06	7.41e-06	4.36e-15	6.48e-20
	rs116137041	4.32e-15	8.65e-15	0.000109714	0.000214956	3.19e-17	1.86e-18	4.31e-15	8.62e-15	3.77e-06	7.52e-06	4.36e-15	6.48e-20
	rs116817074	4.39e-15	8.78e-15	0.000107937	0.000211474	3.19e-17	1.86e-18	4.38e-15	8.75e-15	3.71e-06	7.41e-06	4.36e-15	6.48e-20
	rs144696997	4.38e-15	8.77e-15	0.000108363	0.00021231	3.2e-17	1.86e-18	4.37e-15	8.74e-15	3.71e-06	7.41e-06	4.36e-15	6.47e-20
	rs74630957	4.39e-15	8.78e-15	0.000108421	0.000212423	3.2e-17	1.86e-18	4.37e-15	8.75e-15	3.71e-06	7.41e-06	4.36e-15	6.48e-20
	rs74953100	4.38e-15	8.77e-15	0.000108411	0.000212403	3.2e-17	1.86e-18	4.37e-15	8.74e-15	3.71e-06	7.41e-06	4.36e-15	6.48e-20
	rs76302587	4.39e-15	8.77e-15	0.000108226	0.000212041	3.19e-17	1.86e-18	4.37e-15	8.74e-15	3.71e-06	7.41e-06	4.36e-15	6.48e-20
	rs76727009	4.39e-15	8.77e-15	0.000108411	0.000212403	3.2e-17	1.86e-18	4.37e-15	8.74e-15	3.71e-06	7.41e-06	4.36e-15	6.48e-20
	rs77313541	4.39e-15	8.78e-15	0.000107872	0.000211347	3.19e-17	1.86e-18	4.38e-15	8.76e-15	3.71e-06	7.41e-06	4.36e-15	6.48e-20
	rs77721773	6.8e-15	1.36e-14	6.98e-05	0.000136852	3.2e-17	1.86e-18	6.78e-15	1.36e-14	8.21e-06	1.64e-05	1.5e-14	2.22e-19
	rs77813761	4.38e-15	8.76e-15	0.000108386	0.000212354	3.2e-17	1.86e-18	4.37e-15	8.73e-15	3.71e-06	7.41e-06	4.35e-15	6.47e-20
	rs78094185	4.38e-15	8.77e-15	0.000108279	0.000212145	3.19e-17	1.86e-18	4.37e-15	8.74e-15	3.71e-06	7.41e-06	4.36e-15	6.47e-20
	rs78915104	4.38e-15	8.76e-15	0.000108335	0.000212255	3.19e-17	1.86e-18	4.37e-15	8.74e-15	3.71e-06	7.41e-06	4.35e-15	6.47e-20
	rs79245126	4.32e-15	8.64e-15	0.000109714	0.000214956	3.19e-17	1.86e-18	4.31e-15	8.61e-15	3.77e-06	7.52e-06	4.36e-15	6.48e-20
	rs79815426	4.39e-15	8.77e-15	0.000108216	0.000212021	3.19e-17	1.86e-18	4.37e-15	8.74e-15	3.71e-06	7.41e-06	4.36e-15	6.48e-20
	rs80075400	4.39e-15	8.77e-15	0.000108226	0.000212041	3.19e-17	1.86e-18	4.37e-15	8.74e-15	3.71e-06	7.41e-06	4.36e-15	6.48e-20
	rs111991787	4.32e-15	8.65e-15	0.000109416	0.000214373	3.18e-17	1.85e-18	4.31e-15	8.62e-15	3.76e-06	7.52e-06	4.36e-15	6.48e-20
	rs112259023	4.32e-15	8.64e-15	0.000109174	0.000213899	3.17e-17	1.85e-18	4.31e-15	8.61e-15	3.76e-06	7.51e-06	4.35e-15	6.47e-20
	rs114401117	4.32e-15	8.64e-15	0.000109008	0.000213573	3.17e-17	1.85e-18	4.31e-15	8.62e-15	3.76e-06	7.51e-06	4.35e-15	6.47e-20
	rs115231112	4.36e-15	8.73e-15	0.000108363	0.00021231	3.18e-17	1.85e-18	4.35e-15	8.7e-15	3.71e-06	7.41e-06	4.34e-15	6.45e-20
	rs116114485	4.37e-15	8.74e-15	0.000108075	0.000211746	3.18e-17	1.85e-18	4.36e-15	8.72e-15	3.71e-06	7.41e-06	4.34e-15	6.46e-20
	rs116277419	4.37e-15	8.74e-15	0.00010795	0.000211502	3.18e-17	1.85e-18	4.36e-15	8.71e-15	3.71e-06	7.41e-06	4.34e-15	6.45e-20
	rs116694119	4.37e-15	8.74e-15	0.00010795	0.000211502	3.18e-17	1.85e-18	4.36e-15	8.71e-15	3.71e-06	7.41e-06	4.34e-15	6.45e-20
	rs12404032	6.97e-15	1.39e-14	6.79e-05	0.000133118	3.19e-17	1.85e-18	6.95e-15	1.39e-14	4.85e-06	9.7e-06	9.06e-15	1.35e-19
	rs17044525	4.54e-15	9.09e-15	0.000103957	0.000203678	3.18e-17	1.85e-18	4.53e-15	9.06e-15	4.34e-06	8.67e-06	5.28e-15	7.85e-20
	rs186992806	4.38e-15	8.75e-15	0.000108112	0.000211817	3.18e-17	1.85e-18	4.36e-15	8.73e-15	3.71e-06	7.41e-06	4.35e-15	6.46e-20
	rs192348623	4.36e-15	8.73e-15	0.000108112	0.000211817	3.17e-17	1.85e-18	4.35e-15	8.7e-15	3.71e-06	7.41e-06	4.33e-15	6.44e-20
	rs2498034	5.59e-15	1.12e-14	8.45e-05	0.000165552	3.18e-17	1.85e-18	5.57e-15	1.11e-14	5.82e-06	1.16e-05	8.72e-15	1.3e-19
	rs61821109	4.65e-15	9.29e-15	0.000101538	0.000198938	3.18e-17	1.85e-18	4.63e-15	9.26e-15	2.04e-05	4.07e-05	2.54e-14	3.77e-19
	rs72742812	4.37e-15	8.75e-15	0.000107975	0.000211549	3.18e-17	1.85e-18	NA	NA	NA	NA	NA	NA
	rs74152180	4.62e-15	9.24e-15	0.00010217	0.000200176	3.18e-17	1.85e-18	4.6e-15	9.21e-15	3.87e-06	7.72e-06	4.78e-15	7.11e-20
	rs76195668	4.37e-15	8.73e-15	0.000108075	0.000211746	3.18e-17	1.85e-18	4.35e-15	8.7e-15	3.71e-06	7.41e-06	4.34e-15	6.45e-20
	rs76267745	4.33e-15	8.66e-15	0.000108774	0.000213116	3.17e-17	1.85e-18	4.32e-15	8.63e-15	3.76e-06	7.51e-06	4.36e-15	6.48e-20
	rs76403726	4.36e-15	8.73e-15	0.000108075	0.000211746	3.17e-17	1.85e-18	4.35e-15	8.7e-15	3.71e-06	7.41e-06	4.34e-15	6.44e-20
	rs76432854	4.4e-15	8.79e-15	0.000107331	0.000210287	3.17e-17	1.85e-18	4.38e-15	8.76e-15	3.7e-06	7.4e-06	4.36e-15	6.48e-20
	rs78521412	4.33e-15	8.66e-15	0.000108763	0.000213094	3.17e-17	1.85e-18	4.32e-15	8.63e-15	3.76e-06	7.51e-06	4.36e-15	6.48e-20
	rs78944353	6.76e-15	1.35e-14	6.98e-05	0.000136807	3.18e-17	1.85e-18	6.74e-15	1.35e-14	8.24e-06	1.65e-05	1.49e-14	2.22e-19
	rs79281266	4.36e-15	8.72e-15	0.000107959	0.000211518	3.17e-17	1.85e-18	4.35e-15	8.7e-15	3.71e-06	7.41e-06	4.33e-15	6.44e-20
	rs79344540	4.37e-15	8.73e-15	0.00010795	0.000211502	3.17e-17	1.85e-18	4.35e-15	8.7e-15	3.71e-06	7.41e-06	4.34e-15	6.45e-20
	rs79638354	4.37e-15	8.74e-15	0.00010798	0.000211559	3.18e-17	1.85e-18	4.36e-15	8.71e-15	3.71e-06	7.41e-06	4.34e-15	6.45e-20
	rs114495320	5.88e-15	1.18e-14	8e-05	0.000156662	3.17e-17	1.84e-18	5.86e-15	1.17e-14	3.7e-06	7.38e-06	5.82e-15	8.66e-20
	rs114614066	4.33e-15	8.67e-15	0.000108421	0.000212424	3.16e-17	1.84e-18	4.32e-15	8.64e-15	3.76e-06	7.51e-06	4.36e-15	6.48e-20
	rs115171594	4.33e-15	8.66e-15	0.000108508	0.000212595	3.16e-17	1.84e-18	4.32e-15	8.64e-15	3.71e-06	7.41e-06	4.3e-15	6.4e-20
	rs116502608	4.35e-15	8.69e-15	0.000108075	0.000211746	3.16e-17	1.84e-18	4.33e-15	8.66e-15	3.71e-06	7.41e-06	4.32e-15	6.42e-20
	rs148496816	6.8e-15	1.36e-14	6.91e-05	0.000135298	3.16e-17	1.84e-18	6.78e-15	1.36e-14	6.45e-06	1.29e-05	1.18e-14	1.75e-19
	rs149034298	4.31e-15	8.63e-15	0.00010857	0.000212715	3.15e-17	1.84e-18	4.3e-15	8.6e-15	3.71e-06	7.41e-06	4.29e-15	6.37e-20
	rs2782829	6.7e-15	1.34e-14	7e-05	0.000137162	3.16e-17	1.84e-18	6.68e-15	1.34e-14	3.67e-06	7.33e-06	6.59e-15	9.8e-20
	rs60447286	4.85e-15	9.7e-15	9.7e-05	0.000190141	3.17e-17	1.84e-18	4.83e-15	9.67e-15	3.98e-06	7.94e-06	5.17e-15	7.68e-20
	rs61821110	5.11e-15	1.02e-14	9.17e-05	0.000179645	3.15e-17	1.84e-18	5.1e-15	1.02e-14	4.43e-06	8.85e-06	6.07e-15	9.02e-20
	rs7547688	4.62e-15	9.24e-15	0.000101773	0.000199398	3.16e-17	1.84e-18	4.6e-15	9.21e-15	4.33e-06	8.65e-06	5.36e-15	7.97e-20
	rs75906445	4.34e-15	8.68e-15	0.000108226	0.000212041	3.16e-17	1.84e-18	4.33e-15	8.65e-15	3.71e-06	7.41e-06	4.31e-15	6.41e-20
	rs11118825	4.38e-15	8.76e-15	0.000106631	0.000208917	3.14e-17	1.83e-18	4.37e-15	8.73e-15	5.2e-06	1.04e-05	6.1e-15	9.07e-20
	rs114391116	4.33e-15	8.65e-15	0.000108142	0.000211876	3.15e-17	1.83e-18	4.31e-15	8.63e-15	3.71e-06	7.41e-06	4.3e-15	6.39e-20
	rs114596773	4.32e-15	8.64e-15	0.000108032	0.00021166	3.14e-17	1.83e-18	4.3e-15	8.61e-15	3.71e-06	7.41e-06	4.29e-15	6.37e-20
	rs116712238	4.35e-15	8.7e-15	0.000107165	0.000209962	3.14e-17	1.83e-18	4.33e-15	8.67e-15	3.7e-06	7.4e-06	4.31e-15	6.41e-20
	rs11799642	6.66e-15	1.33e-14	7.02e-05	0.000137576	3.15e-17	1.83e-18	6.64e-15	1.33e-14	4.21e-06	8.41e-06	7.51e-15	1.12e-19
	rs12041505	6.05e-15	1.21e-14	7.74e-05	0.000151566	3.15e-17	1.83e-18	6.03e-15	1.21e-14	3.75e-06	7.5e-06	6.08e-15	9.04e-20
	rs17187296	6.84e-15	1.37e-14	6.84e-05	0.000133997	3.15e-17	1.83e-18	NA	NA	NA	NA	NA	NA
	rs183247700	6.16e-15	1.23e-14	7.57e-05	0.000148379	3.14e-17	1.83e-18	6.14e-15	1.23e-14	3.7e-06	7.4e-06	6.11e-15	9.08e-20
	rs58657209	4.62e-15	9.24e-15	0.000101018	0.000197919	3.14e-17	1.83e-18	4.6e-15	9.21e-15	4.26e-06	8.52e-06	5.28e-15	7.84e-20
	rs6660274	4.28e-15	8.56e-15	0.000109256	0.00021406	3.15e-17	1.83e-18	4.27e-15	8.54e-15	0.000103203	0.000206175	1.18e-13	1.76e-18
	rs6688471	6.75e-15	1.35e-14	6.92e-05	0.000135525	3.14e-17	1.83e-18	6.73e-15	1.35e-14	4.45e-06	8.89e-06	8.05e-15	1.2e-19
	rs72644190	4.42e-15	8.84e-15	0.000105442	0.000206587	3.14e-17	1.83e-18	4.41e-15	8.81e-15	3.77e-06	7.53e-06	4.46e-15	6.63e-20
	rs76133312	4.33e-15	8.66e-15	0.000108152	0.000211896	3.15e-17	1.83e-18	4.31e-15	8.63e-15	3.71e-06	7.41e-06	4.3e-15	6.39e-20
	rs76370656	4.32e-15	8.64e-15	0.000107942	0.000211485	3.14e-17	1.83e-18	4.31e-15	8.61e-15	3.71e-06	7.4e-06	4.29e-15	6.38e-20
	rs115225859	4.33e-15	8.66e-15	0.000107172	0.000209976	3.12e-17	1.82e-18	4.31e-15	8.63e-15	3.7e-06	7.4e-06	4.29e-15	6.38e-20
	rs115328932	6.53e-15	1.31e-14	7.11e-05	0.000139304	3.13e-17	1.82e-18	6.51e-15	1.3e-14	3.91e-06	7.81e-06	6.85e-15	1.02e-19
	rs17045761	6.67e-15	1.33e-14	6.96e-05	0.000136438	3.13e-17	1.82e-18	6.65e-15	1.33e-14	3.71e-06	7.41e-06	6.63e-15	9.85e-20
	rs17187106	6.77e-15	1.35e-14	6.85e-05	0.000134178	3.12e-17	1.82e-18	6.75e-15	1.35e-14	7.51e-06	1.5e-05	1.36e-14	2.02e-19
	rs1781036	4.4e-15	8.79e-15	0.000105419	0.000206541	3.12e-17	1.82e-18	4.38e-15	8.76e-15	4.08e-06	8.16e-06	4.81e-15	7.15e-20
	rs1932823	4.36e-15	8.73e-15	0.000106448	0.000208557	3.13e-17	1.82e-18	4.35e-15	8.7e-15	5.22e-06	1.04e-05	6.11e-15	9.08e-20
	rs55881971	6.65e-15	1.33e-14	6.99e-05	0.000136919	3.13e-17	1.82e-18	6.63e-15	1.33e-14	8.23e-06	1.64e-05	1.47e-14	2.18e-19
	rs684431	4.82e-15	9.64e-15	9.65e-05	0.000188992	3.13e-17	1.82e-18	4.8e-15	9.61e-15	3.85e-06	7.7e-06	4.98e-15	7.4e-20
	rs77861062	4.74e-15	9.49e-15	9.82e-05	0.000192303	3.13e-17	1.82e-18	4.73e-15	9.45e-15	3.66e-06	7.32e-06	4.65e-15	6.92e-20
	rs859564	6.72e-15	1.34e-14	6.91e-05	0.000135334	3.13e-17	1.82e-18	6.7e-15	1.34e-14	3.86e-06	7.72e-06	6.96e-15	1.03e-19
	rs114798855	6.38e-15	1.28e-14	7.23e-05	0.000141701	3.1e-17	1.81e-18	6.35e-15	1.27e-14	3.74e-06	7.47e-06	6.38e-15	9.49e-20
	rs115525176	4.43e-15	8.86e-15	0.000104557	0.000204853	3.12e-17	1.81e-18	4.41e-15	8.83e-15	4.19e-06	8.38e-06	4.97e-15	7.39e-20
	rs11583249	5.32e-15	1.06e-14	8.69e-05	0.000170298	3.11e-17	1.81e-18	5.3e-15	1.06e-14	6.08e-06	1.22e-05	8.67e-15	1.29e-19
	rs2267898	4.34e-15	8.69e-15	0.000106493	0.000208647	3.11e-17	1.81e-18	4.33e-15	8.66e-15	5.19e-06	1.04e-05	6.05e-15	8.99e-20
	rs2466570	6.78e-15	1.36e-14	6.83e-05	0.000133735	3.12e-17	1.81e-18	6.76e-15	1.35e-14	5.61e-06	1.12e-05	1.02e-14	1.52e-19
	rs34168498	6.58e-15	1.32e-14	7.01e-05	0.000137329	3.1e-17	1.81e-18	6.56e-15	1.31e-14	5.21e-06	1.04e-05	9.18e-15	1.36e-19
	rs6693501	6.63e-15	1.33e-14	6.98e-05	0.00013677	3.11e-17	1.81e-18	6.61e-15	1.32e-14	8.25e-06	1.65e-05	1.46e-14	2.18e-19
	rs74733503	6.58e-15	1.32e-14	7.01e-05	0.000137414	3.11e-17	1.81e-18	6.56e-15	1.31e-14	8.24e-06	1.65e-05	1.45e-14	2.16e-19
	rs77461821	4.32e-15	8.63e-15	0.000107035	0.000209707	3.11e-17	1.81e-18	4.3e-15	8.6e-15	3.7e-06	7.4e-06	4.28e-15	6.36e-20
	rs78114766	6.65e-15	1.33e-14	6.95e-05	0.000136217	3.11e-17	1.81e-18	6.62e-15	1.32e-14	7.36e-05	0.000147119	1.31e-13	1.95e-18
	rs78626475	4.32e-15	8.64e-15	0.000107171	0.000209975	3.12e-17	1.81e-18	4.31e-15	8.62e-15	3.7e-06	7.4e-06	4.29e-15	6.37e-20
	rs114880792	4.5e-15	8.99e-15	0.000102358	0.000200544	3.1e-17	1.8e-18	4.48e-15	8.96e-15	3.68e-06	7.36e-06	4.44e-15	6.59e-20
	rs115196524	4.3e-15	8.6e-15	0.000107008	0.000209654	3.1e-17	1.8e-18	4.28e-15	8.57e-15	3.7e-06	7.4e-06	4.26e-15	6.34e-20
	rs149291790	6.46e-15	1.29e-14	7.11e-05	0.000139345	3.09e-17	1.8e-18	6.44e-15	1.29e-14	3.91e-06	7.81e-06	6.77e-15	1.01e-19
	rs17187140	4.34e-15	8.67e-15	0.000105863	0.000207412	3.09e-17	1.8e-18	4.32e-15	8.64e-15	9.84e-06	1.97e-05	1.14e-14	1.7e-19
	rs3121651	6.5e-15	1.3e-14	7.08e-05	0.000138667	3.1e-17	1.8e-18	6.48e-15	1.3e-14	4.78e-06	9.54e-06	8.32e-15	1.24e-19
	rs6693798	6.09e-15	1.22e-14	7.55e-05	0.000147924	3.09e-17	1.8e-18	6.07e-15	1.21e-14	4.31e-06	8.61e-06	7.04e-15	1.05e-19
	rs75306383	4.35e-15	8.7e-15	0.000105691	0.000207075	3.09e-17	1.8e-18	4.33e-15	8.67e-15	3.69e-06	7.37e-06	4.3e-15	6.39e-20
	rs76118261	5.25e-15	1.05e-14	8.74e-05	0.000171183	3.08e-17	1.8e-18	5.23e-15	1.05e-14	6.08e-06	1.22e-05	8.55e-15	1.27e-19
	rs77732069	6.63e-15	1.33e-14	6.92e-05	0.00013559	3.09e-17	1.8e-18	NA	NA	NA	NA	NA	NA
	rs112192418	6.54e-15	1.31e-14	6.99e-05	0.000136888	3.08e-17	1.79e-18	6.52e-15	1.3e-14	8.21e-06	1.64e-05	1.44e-14	2.14e-19
	rs114144376	6.42e-15	1.28e-14	7.11e-05	0.000139345	3.07e-17	1.79e-18	6.4e-15	1.28e-14	3.91e-06	7.81e-06	6.73e-15	1e-19
	rs114269253	4.2e-15	8.41e-15	0.000108658	0.000212888	3.07e-17	1.79e-18	4.19e-15	8.38e-15	5.14e-06	1.03e-05	5.79e-15	8.6e-20
	rs11577935	5.25e-15	1.05e-14	8.72e-05	0.000170836	3.08e-17	1.79e-18	5.23e-15	1.05e-14	6.08e-06	1.22e-05	8.55e-15	1.27e-19
	rs1211538	6.61e-15	1.32e-14	6.91e-05	0.000135307	3.07e-17	1.79e-18	6.59e-15	1.32e-14	3.86e-06	7.71e-06	6.84e-15	1.02e-19
	rs17259513	6.59e-15	1.32e-14	6.92e-05	0.00013559	3.07e-17	1.79e-18	NA	NA	NA	NA	NA	NA
	rs1751577	4.56e-15	9.12e-15	0.000100368	0.000196645	3.08e-17	1.79e-18	4.55e-15	9.09e-15	4.47e-06	8.94e-06	5.46e-15	8.12e-20
	rs1751578	4.56e-15	9.12e-15	0.000100365	0.000196641	3.08e-17	1.79e-18	4.55e-15	9.09e-15	4.47e-06	8.93e-06	5.46e-15	8.12e-20
	rs1937157	6.54e-15	1.31e-14	6.99e-05	0.00013687	3.07e-17	1.79e-18	6.52e-15	1.3e-14	4.93e-06	9.85e-06	8.64e-15	1.28e-19
	rs2485064	6.5e-15	1.3e-14	7.04e-05	0.000137865	3.08e-17	1.79e-18	6.48e-15	1.3e-14	4.36e-06	8.71e-06	7.6e-15	1.13e-19
	rs4844670	6.69e-15	1.34e-14	6.81e-05	0.000133353	3.07e-17	1.79e-18	6.67e-15	1.33e-14	4.45e-06	8.9e-06	7.99e-15	1.19e-19
	rs550948	5.21e-15	1.04e-14	8.8e-05	0.000172393	3.08e-17	1.79e-18	5.19e-15	1.04e-14	7.11e-06	1.42e-05	9.92e-15	1.47e-19
	rs671131	5.74e-15	1.15e-14	7.96e-05	0.000155922	3.07e-17	1.79e-18	5.72e-15	1.14e-14	3.67e-06	7.33e-06	5.64e-15	8.39e-20
	rs114491310	6.38e-15	1.28e-14	7.11e-05	0.000139345	3.05e-17	1.78e-18	6.36e-15	1.27e-14	3.91e-06	7.81e-06	6.68e-15	9.94e-20
	rs116145400	6.38e-15	1.28e-14	7.11e-05	0.000139345	3.05e-17	1.78e-18	6.36e-15	1.27e-14	3.91e-06	7.81e-06	6.68e-15	9.94e-20
	rs116195907	4.41e-15	8.82e-15	0.000102877	0.00020156	3.05e-17	1.78e-18	4.39e-15	8.79e-15	5.34e-06	1.07e-05	6.31e-15	9.38e-20
	rs149192740	4.43e-15	8.86e-15	0.000102521	0.000200863	3.06e-17	1.78e-18	4.41e-15	8.83e-15	3.68e-06	7.36e-06	4.37e-15	6.5e-20
	rs200818618	6.29e-15	1.26e-14	7.21e-05	0.000141174	3.05e-17	1.78e-18	6.27e-15	1.25e-14	8.2e-05	0.000163895	1.38e-13	2.06e-18
	rs2300054	4.3e-15	8.6e-15	0.000105782	0.000207253	3.06e-17	1.78e-18	4.29e-15	8.58e-15	5.33e-06	1.07e-05	6.15e-15	9.14e-20
	rs2801216	6.64e-15	1.33e-14	6.84e-05	0.000134018	3.06e-17	1.78e-18	6.62e-15	1.32e-14	4.52e-06	9.03e-06	8.04e-15	1.2e-19
	rs3767933	5.38e-15	1.08e-14	8.43e-05	0.000165256	3.06e-17	1.78e-18	5.37e-15	1.07e-14	4.22e-06	8.42e-06	6.08e-15	9.04e-20
	rs3866238	4.31e-15	8.62e-15	0.000105534	0.000206767	3.06e-17	1.78e-18	4.3e-15	8.59e-15	3.96e-06	7.92e-06	4.58e-15	6.8e-20
	rs61610542	4.35e-15	8.71e-15	0.000104275	0.0002043	3.06e-17	1.78e-18	NA	NA	NA	NA	NA	NA
	rs61821132	4.46e-15	8.92e-15	0.000102091	0.000200022	3.07e-17	1.78e-18	4.45e-15	8.89e-15	1.73e-05	3.46e-05	2.07e-14	3.08e-19
	rs61822962	5.18e-15	1.04e-14	8.79e-05	0.000172174	3.06e-17	1.78e-18	5.16e-15	1.03e-14	4.93e-06	9.84e-06	6.83e-15	1.02e-19
	rs61822964	5.26e-15	1.05e-14	8.65e-05	0.000169403	3.06e-17	1.78e-18	5.24e-15	1.05e-14	4.63e-06	9.25e-06	6.52e-15	9.69e-20
	rs72739499	6.2e-15	1.24e-14	7.31e-05	0.000143301	3.05e-17	1.78e-18	6.18e-15	1.24e-14	3.74e-06	7.48e-06	6.22e-15	9.24e-20
	rs79385007	4.45e-15	8.9e-15	0.000102257	0.000200346	3.06e-17	1.78e-18	4.44e-15	8.87e-15	3.68e-06	7.36e-06	4.39e-15	6.52e-20
	rs80209102	6.24e-15	1.25e-14	7.28e-05	0.000142716	3.06e-17	1.78e-18	6.22e-15	1.24e-14	5.25e-06	1.05e-05	8.77e-15	1.3e-19
	rs114382068	6.23e-15	1.25e-14	7.27e-05	0.00014242	3.05e-17	1.77e-18	6.21e-15	1.24e-14	3.7e-06	7.39e-06	6.18e-15	9.18e-20
	rs115633767	4.44e-15	8.88e-15	0.000101799	0.00019945	3.04e-17	1.77e-18	4.43e-15	8.85e-15	3.68e-06	7.35e-06	4.38e-15	6.51e-20
	rs12023412	4.38e-15	8.76e-15	0.000102872	0.000201552	3.03e-17	1.77e-18	4.37e-15	8.73e-15	3.67e-06	7.33e-06	4.3e-15	6.4e-20
	rs12032925	5.56e-15	1.11e-14	8.14e-05	0.000159571	3.04e-17	1.77e-18	5.54e-15	1.11e-14	3.67e-06	7.33e-06	5.46e-15	8.11e-20
	rs1204681	5.68e-15	1.14e-14	7.95e-05	0.0001558	3.04e-17	1.77e-18	5.67e-15	1.13e-14	3.67e-06	7.33e-06	5.59e-15	8.3e-20
	rs2478819	4.58e-15	9.15e-15	9.88e-05	0.000193613	3.04e-17	1.77e-18	4.56e-15	9.12e-15	6.56e-06	1.31e-05	8.04e-15	1.19e-19
	rs2498021	5.21e-15	1.04e-14	8.69e-05	0.00017017	3.04e-17	1.77e-18	5.19e-15	1.04e-14	6.52e-06	1.3e-05	9.09e-15	1.35e-19
	rs2498025	4.44e-15	8.87e-15	0.000101675	0.000199207	3.04e-17	1.77e-18	4.42e-15	8.84e-15	6.74e-06	1.35e-05	8.01e-15	1.19e-19
	rs3860297	4.45e-15	8.89e-15	0.000101452	0.00019877	3.04e-17	1.77e-18	4.43e-15	8.86e-15	6.24e-06	1.25e-05	7.43e-15	1.1e-19
	rs4844417	5.77e-15	1.15e-14	7.82e-05	0.000153241	3.04e-17	1.77e-18	NA	NA	NA	NA	NA	NA
	rs6663269	5.98e-15	1.2e-14	7.55e-05	0.000147898	3.04e-17	1.77e-18	5.96e-15	1.19e-14	4.32e-06	8.63e-06	6.93e-15	1.03e-19
	rs716461	4.49e-15	8.98e-15	0.000100595	0.00019709	3.04e-17	1.77e-18	4.48e-15	8.95e-15	1.49e-05	2.99e-05	1.8e-14	2.67e-19
	rs10863696	4.66e-15	9.31e-15	9.63e-05	0.000188704	3.02e-17	1.76e-18	4.64e-15	9.28e-15	1.43e-05	2.86e-05	1.79e-14	2.66e-19
	rs11119044	4.28e-15	8.56e-15	0.000104736	0.000205204	3.02e-17	1.76e-18	NA	NA	NA	NA	NA	NA
	rs11119045	4.28e-15	8.56e-15	0.000104723	0.000205178	3.02e-17	1.76e-18	NA	NA	NA	NA	NA	NA
	rs11578427	4.81e-15	9.62e-15	9.35e-05	0.000183215	3.03e-17	1.76e-18	4.8e-15	9.59e-15	6.07e-06	1.21e-05	7.82e-15	1.16e-19
	rs11584215	4.81e-15	9.62e-15	9.35e-05	0.00018321	3.03e-17	1.76e-18	4.8e-15	9.59e-15	6.07e-06	1.21e-05	7.82e-15	1.16e-19
	rs116179718	4.65e-15	9.31e-15	9.64e-05	0.000188957	3.02e-17	1.76e-18	NA	NA	NA	NA	NA	NA
	rs12059440	4.61e-15	9.21e-15	9.76e-05	0.000191179	3.03e-17	1.76e-18	4.59e-15	9.18e-15	1.49e-05	2.98e-05	1.84e-14	2.74e-19
	rs12096904	4.61e-15	9.21e-15	9.76e-05	0.000191183	3.03e-17	1.76e-18	4.59e-15	9.18e-15	1.49e-05	2.98e-05	1.84e-14	2.74e-19
	rs12239194	6.58e-15	1.32e-14	6.83e-05	0.000133892	3.03e-17	1.76e-18	NA	NA	NA	NA	NA	NA
	rs143316057	5.63e-15	1.13e-14	7.97e-05	0.000156092	3.02e-17	1.76e-18	5.61e-15	1.12e-14	3.67e-06	7.32e-06	5.52e-15	8.21e-20
	rs17259345	6.59e-15	1.32e-14	6.8e-05	0.000133241	3.02e-17	1.76e-18	6.57e-15	1.31e-14	7.15e-06	1.43e-05	1.26e-14	1.88e-19
	rs17259520	6.48e-15	1.3e-14	6.92e-05	0.000135515	3.02e-17	1.76e-18	NA	NA	NA	NA	NA	NA
	rs1864270	6.58e-15	1.32e-14	6.84e-05	0.000133974	3.03e-17	1.76e-18	NA	NA	NA	NA	NA	NA
	rs2267894	5.94e-15	1.19e-14	7.56e-05	0.000148104	3.02e-17	1.76e-18	5.92e-15	1.18e-14	4.24e-06	8.48e-06	6.75e-15	1e-19
	rs41308427	4.81e-15	9.61e-15	9.35e-05	0.00018326	3.03e-17	1.76e-18	4.79e-15	9.58e-15	6.05e-06	1.21e-05	7.8e-15	1.16e-19
	rs6689238	6.6e-15	1.32e-14	6.81e-05	0.000133517	3.03e-17	1.76e-18	6.58e-15	1.32e-14	4.24e-06	8.48e-06	7.5e-15	1.12e-19
	rs6698132	6.55e-15	1.31e-14	6.85e-05	0.000134186	3.02e-17	1.76e-18	6.52e-15	1.3e-14	7.51e-06	1.5e-05	1.32e-14	1.96e-19
	rs74153184	6.57e-15	1.31e-14	6.84e-05	0.000133974	3.03e-17	1.76e-18	NA	NA	NA	NA	NA	NA
	rs74825522	6.39e-15	1.28e-14	7.01e-05	0.000137307	3.02e-17	1.76e-18	6.37e-15	1.27e-14	3.98e-06	7.94e-06	6.81e-15	1.01e-19
	rs75657969	4.81e-15	9.61e-15	9.33e-05	0.000182719	3.02e-17	1.76e-18	4.79e-15	9.58e-15	6.06e-06	1.21e-05	7.8e-15	1.16e-19
	rs114278335	4.41e-15	8.81e-15	0.000101174	0.000198224	3e-17	1.75e-18	4.39e-15	8.78e-15	3.68e-06	7.35e-06	4.34e-15	6.45e-20
	rs11587361	5.85e-15	1.17e-14	7.62e-05	0.000149375	3e-17	1.75e-18	5.83e-15	1.17e-14	3.88e-06	7.75e-06	6.07e-15	9.03e-20
	rs143923368	6.29e-15	1.26e-14	7.11e-05	0.000139345	3.01e-17	1.75e-18	6.27e-15	1.25e-14	3.91e-06	7.81e-06	6.59e-15	9.8e-20
	rs1499582	4.36e-15	8.72e-15	0.000102351	0.000200531	3e-17	1.75e-18	NA	NA	NA	NA	NA	NA
	rs4844637	4.6e-15	9.2e-15	9.7e-05	0.000189963	3e-17	1.75e-18	4.58e-15	9.17e-15	1.5e-05	3e-05	1.85e-14	2.75e-19
	rs6666666	5.93e-15	1.19e-14	7.55e-05	0.00014793	3.01e-17	1.75e-18	5.91e-15	1.18e-14	4.33e-06	8.64e-06	6.87e-15	1.02e-19
	rs72468038	4.78e-15	9.57e-15	9.36e-05	0.00018332	3.01e-17	1.75e-18	4.77e-15	9.54e-15	6.06e-06	1.21e-05	7.76e-15	1.15e-19
	rs72468039	4.79e-15	9.57e-15	9.35e-05	0.000183196	3.01e-17	1.75e-18	4.77e-15	9.54e-15	6.07e-06	1.21e-05	7.78e-15	1.16e-19
	rs931694	5.71e-15	1.14e-14	7.82e-05	0.000153209	3e-17	1.75e-18	NA	NA	NA	NA	NA	NA
	rs114589181	6.26e-15	1.25e-14	7.08e-05	0.000138762	2.99e-17	1.74e-18	6.24e-15	1.25e-14	3.91e-06	7.82e-06	6.57e-15	9.76e-20
	rs11582914	6.46e-15	1.29e-14	6.85e-05	0.000134289	2.98e-17	1.74e-18	6.44e-15	1.29e-14	5.67e-06	1.13e-05	9.82e-15	1.46e-19
	rs35728110	6.09e-15	1.22e-14	7.29e-05	0.000142852	2.99e-17	1.74e-18	6.07e-15	1.21e-14	5.23e-06	1.05e-05	8.54e-15	1.27e-19
	rs4844420	5.48e-15	1.1e-14	8.09e-05	0.000158498	2.98e-17	1.74e-18	NA	NA	NA	NA	NA	NA
	rs61821088	4.7e-15	9.4e-15	9.46e-05	0.000185383	2.99e-17	1.74e-18	4.68e-15	9.37e-15	3.69e-06	7.38e-06	4.65e-15	6.91e-20
	rs74153179	6.5e-15	1.3e-14	6.83e-05	0.000133865	2.99e-17	1.74e-18	NA	NA	NA	NA	NA	NA
	rs115506721	6.1e-15	1.22e-14	7.25e-05	0.000141956	2.97e-17	1.73e-18	6.08e-15	1.22e-14	3.81e-06	7.6e-06	6.21e-15	9.24e-20
	rs12075041	4.39e-15	8.77e-15	0.000100444	0.000196794	2.96e-17	1.73e-18	4.37e-15	8.74e-15	3.82e-06	7.62e-06	4.48e-15	6.66e-20
	rs150389728	5.58e-15	1.12e-14	7.89e-05	0.000154627	2.97e-17	1.73e-18	5.56e-15	1.11e-14	3.66e-06	7.32e-06	5.48e-15	8.15e-20
	rs2147021	6.09e-15	1.22e-14	7.26e-05	0.000142238	2.98e-17	1.73e-18	6.08e-15	1.22e-14	5.24e-06	1.05e-05	8.56e-15	1.27e-19
	rs6659931	5.37e-15	1.07e-14	8.25e-05	0.000161581	2.98e-17	1.73e-18	5.35e-15	1.07e-14	7.08e-06	1.41e-05	1.02e-14	1.51e-19
	rs72644191	4.42e-15	8.83e-15	9.97e-05	0.000195411	2.96e-17	1.73e-18	4.4e-15	8.81e-15	3.74e-06	7.47e-06	4.42e-15	6.58e-20
	rs72740739	4.91e-15	9.82e-15	9.01e-05	0.000176488	2.98e-17	1.73e-18	4.89e-15	9.78e-15	3.85e-06	7.7e-06	5.07e-15	7.53e-20
	rs76236254	5.62e-15	1.12e-14	7.84e-05	0.000153646	2.97e-17	1.73e-18	5.61e-15	1.12e-14	5.27e-06	1.05e-05	7.94e-15	1.18e-19
	rs77259111	4.33e-15	8.67e-15	0.000101856	0.000199561	2.97e-17	1.73e-18	4.32e-15	8.64e-15	5.31e-06	1.06e-05	6.17e-15	9.17e-20
	rs79045677	4.86e-15	9.73e-15	9.1e-05	0.000178293	2.98e-17	1.73e-18	4.85e-15	9.7e-15	5.4e-06	1.08e-05	7.04e-15	1.05e-19
	rs931695	5.64e-15	1.13e-14	7.82e-05	0.00015319	2.97e-17	1.73e-18	NA	NA	NA	NA	NA	NA
	rs10779277	4.97e-15	9.93e-15	8.83e-05	0.000172906	2.95e-17	1.72e-18	4.95e-15	9.9e-15	3.69e-06	7.38e-06	4.91e-15	7.3e-20
	rs10863695	4.52e-15	9.05e-15	9.68e-05	0.000189563	2.95e-17	1.72e-18	4.51e-15	9.02e-15	1.49e-05	2.98e-05	1.81e-14	2.69e-19
	rs11118220	4.4e-15	8.8e-15	9.99e-05	0.000195821	2.96e-17	1.72e-18	4.39e-15	8.78e-15	3.8e-06	7.59e-06	4.48e-15	6.66e-20
	rs11578756	5.4e-15	1.08e-14	8.13e-05	0.000159325	2.95e-17	1.72e-18	5.38e-15	1.08e-14	5.72e-06	1.14e-05	8.28e-15	1.23e-19
	rs141427184	5.59e-15	1.12e-14	7.84e-05	0.000153675	2.95e-17	1.72e-18	5.57e-15	1.11e-14	5.25e-06	1.05e-05	7.86e-15	1.17e-19
	rs17187240	4.31e-15	8.62e-15	0.000101645	0.000199148	2.95e-17	1.72e-18	4.3e-15	8.59e-15	5.31e-06	1.06e-05	6.13e-15	9.11e-20
	rs36001492	6.04e-15	1.21e-14	7.27e-05	0.000142474	2.96e-17	1.72e-18	6.02e-15	1.2e-14	5.25e-06	1.05e-05	8.5e-15	1.26e-19
	rs3811383	6.44e-15	1.29e-14	6.8e-05	0.000133164	2.95e-17	1.72e-18	6.42e-15	1.28e-14	4.28e-06	8.55e-06	7.39e-15	1.1e-19
	rs55758644	5.83e-15	1.17e-14	7.51e-05	0.00014718	2.95e-17	1.72e-18	5.81e-15	1.16e-14	5.53e-06	1.1e-05	8.63e-15	1.28e-19
	rs61203601	4.95e-15	9.9e-15	8.88e-05	0.000174077	2.96e-17	1.72e-18	4.94e-15	9.87e-15	3.75e-06	7.49e-06	4.97e-15	7.39e-20
	rs6663390	6.21e-15	1.24e-14	7.06e-05	0.000138381	2.95e-17	1.72e-18	6.19e-15	1.24e-14	4.32e-06	8.63e-06	7.19e-15	1.07e-19
	rs6695694	6.02e-15	1.2e-14	7.32e-05	0.000143355	2.96e-17	1.72e-18	6e-15	1.2e-14	3.74e-06	7.48e-06	6.03e-15	8.97e-20
	rs74708352	4.84e-15	9.68e-15	9.07e-05	0.00017767	2.95e-17	1.72e-18	4.83e-15	9.65e-15	6.07e-06	1.21e-05	7.87e-15	1.17e-19
	rs78362697	4.48e-15	8.95e-15	9.8e-05	0.00019205	2.95e-17	1.72e-18	4.46e-15	8.92e-15	3.66e-06	7.32e-06	4.39e-15	6.53e-20
	rs115290463	6.15e-15	1.23e-14	7.1e-05	0.000139129	2.94e-17	1.71e-18	6.13e-15	1.23e-14	3.92e-06	7.82e-06	6.45e-15	9.59e-20
	rs12568656	4.49e-15	8.97e-15	9.75e-05	0.000191042	2.94e-17	1.71e-18	4.47e-15	8.94e-15	4.91e-06	9.81e-06	5.9e-15	8.78e-20
	rs141179848	4.79e-15	9.58e-15	9.12e-05	0.000178598	2.94e-17	1.71e-18	4.77e-15	9.55e-15	6.07e-06	1.21e-05	7.78e-15	1.16e-19
	rs17259359	5.43e-15	1.09e-14	8.04e-05	0.000157464	2.94e-17	1.71e-18	5.41e-15	1.08e-14	6.43e-06	1.28e-05	9.35e-15	1.39e-19
	rs2274448	4.59e-15	9.19e-15	9.48e-05	0.000185745	2.93e-17	1.71e-18	4.58e-15	9.16e-15	3.84e-06	7.68e-06	4.73e-15	7.03e-20
	rs2590695	4.3e-15	8.6e-15	0.000101524	0.00019891	2.94e-17	1.71e-18	4.29e-15	8.58e-15	3.69e-06	7.37e-06	4.25e-15	6.32e-20
	rs35303635	5.5e-15	1.1e-14	7.93e-05	0.000155429	2.94e-17	1.71e-18	5.49e-15	1.1e-14	3.99e-06	7.96e-06	5.88e-15	8.74e-20
	rs545947	4.3e-15	8.6e-15	0.000101385	0.000198639	2.94e-17	1.71e-18	4.29e-15	8.58e-15	3.68e-06	7.35e-06	4.24e-15	6.3e-20
	rs61821086	4.64e-15	9.29e-15	9.4e-05	0.000184183	2.94e-17	1.71e-18	4.63e-15	9.26e-15	3.71e-06	7.41e-06	4.62e-15	6.86e-20
	rs6656034	6.41e-15	1.28e-14	6.8e-05	0.0001332	2.93e-17	1.71e-18	6.39e-15	1.28e-14	5.49e-06	1.1e-05	9.44e-15	1.4e-19
	rs668878	5.58e-15	1.12e-14	7.81e-05	0.000153038	2.94e-17	1.71e-18	5.56e-15	1.11e-14	5.62e-06	1.12e-05	8.4e-15	1.25e-19
	rs78953596	6.15e-15	1.23e-14	7.11e-05	0.000139236	2.94e-17	1.71e-18	6.13e-15	1.23e-14	3.92e-06	7.82e-06	6.45e-15	9.59e-20
	rs116371446	6.37e-15	1.27e-14	6.81e-05	0.000133328	2.92e-17	1.7e-18	6.35e-15	1.27e-14	3.8e-06	7.59e-06	6.49e-15	9.65e-20
	rs116772674	6.09e-15	1.22e-14	7.11e-05	0.000139345	2.92e-17	1.7e-18	6.07e-15	1.21e-14	3.91e-06	7.81e-06	6.38e-15	9.49e-20
	rs1249863	4.28e-15	8.56e-15	0.000101184	0.000198244	2.91e-17	1.7e-18	4.26e-15	8.53e-15	6.15e-06	1.23e-05	7.05e-15	1.05e-19
	rs1392093	5.41e-15	1.08e-14	8.03e-05	0.00015737	2.92e-17	1.7e-18	NA	NA	NA	NA	NA	NA
	rs1499583	4.3e-15	8.6e-15	0.000100989	0.000197863	2.92e-17	1.7e-18	NA	NA	NA	NA	NA	NA
	rs17048254	6.26e-15	1.25e-14	6.93e-05	0.000135727	2.92e-17	1.7e-18	6.24e-15	1.25e-14	4.32e-06	8.64e-06	7.25e-15	1.08e-19
	rs1864269	5.49e-15	1.1e-14	7.87e-05	0.000154264	2.91e-17	1.7e-18	NA	NA	NA	NA	NA	NA
	rs35823863	6.12e-15	1.22e-14	7.09e-05	0.000138958	2.92e-17	1.7e-18	6.1e-15	1.22e-14	5e-06	9.99e-06	8.2e-15	1.22e-19
	rs56289838	4.53e-15	9.07e-15	9.57e-05	0.000187555	2.92e-17	1.7e-18	4.52e-15	9.04e-15	5.3e-06	1.06e-05	6.44e-15	9.57e-20
	rs6540438	5.52e-15	1.1e-14	7.84e-05	0.000153616	2.91e-17	1.7e-18	5.5e-15	1.1e-14	5.24e-06	1.05e-05	7.75e-15	1.15e-19
	rs75761483	4.85e-15	9.7e-15	8.94e-05	0.000175062	2.92e-17	1.7e-18	4.83e-15	9.67e-15	3.86e-06	7.72e-06	5.02e-15	7.46e-20
	rs78624589	6.29e-15	1.26e-14	6.91e-05	0.000135395	2.93e-17	1.7e-18	6.27e-15	1.25e-14	1.33e-05	2.66e-05	2.24e-14	3.33e-19
	rs79299123	6.08e-15	1.22e-14	7.11e-05	0.000139337	2.91e-17	1.7e-18	6.06e-15	1.21e-14	3.91e-06	7.81e-06	6.37e-15	9.47e-20
	rs11119051	6.36e-15	1.27e-14	6.79e-05	0.000133006	2.9e-17	1.69e-18	NA	NA	NA	NA	NA	NA
	rs11577173	5.51e-15	1.1e-14	7.84e-05	0.000153675	2.91e-17	1.69e-18	5.5e-15	1.1e-14	5.25e-06	1.05e-05	7.75e-15	1.15e-19
	rs11589472	4.31e-15	8.63e-15	0.000100236	0.000196387	2.91e-17	1.69e-18	4.3e-15	8.6e-15	3.73e-06	7.45e-06	4.31e-15	6.41e-20
	rs116092481	6.06e-15	1.21e-14	7.1e-05	0.000139129	2.9e-17	1.69e-18	6.04e-15	1.21e-14	3.92e-06	7.82e-06	6.36e-15	9.46e-20
	rs116578240	6.07e-15	1.21e-14	7.1e-05	0.000139129	2.9e-17	1.69e-18	6.05e-15	1.21e-14	3.92e-06	7.82e-06	6.37e-15	9.47e-20
	rs4844639	4.58e-15	9.15e-15	9.44e-05	0.000184929	2.91e-17	1.69e-18	4.56e-15	9.12e-15	1.47e-05	2.95e-05	1.81e-14	2.69e-19
	rs56159430	4.29e-15	8.58e-15	0.000100751	0.000197397	2.91e-17	1.69e-18	4.27e-15	8.55e-15	3.8e-06	7.59e-06	4.36e-15	6.49e-20
	rs56245865	4.27e-15	8.54e-15	0.000100733	0.00019736	2.89e-17	1.69e-18	4.26e-15	8.51e-15	3.8e-06	7.59e-06	4.35e-15	6.46e-20
	rs72739502	5.85e-15	1.17e-14	7.35e-05	0.000144073	2.9e-17	1.69e-18	5.84e-15	1.17e-14	3.91e-06	7.82e-06	6.14e-15	9.12e-20
	rs7542494	4.27e-15	8.54e-15	0.000101158	0.000198193	2.91e-17	1.69e-18	4.26e-15	8.51e-15	3.8e-06	7.6e-06	4.35e-15	6.47e-20
	rs11118218	4.41e-15	8.81e-15	9.74e-05	0.000190794	2.89e-17	1.68e-18	4.39e-15	8.78e-15	3.77e-06	7.54e-06	4.45e-15	6.62e-20
	rs11118880	5.94e-15	1.19e-14	7.21e-05	0.000141233	2.88e-17	1.68e-18	5.92e-15	1.18e-14	4.41e-06	8.81e-06	7.02e-15	1.04e-19
	rs111822749	4.26e-15	8.51e-15	0.000100784	0.000197461	2.89e-17	1.68e-18	NA	NA	NA	NA	NA	NA
	rs115605907	6.03e-15	1.21e-14	7.11e-05	0.000139286	2.88e-17	1.68e-18	6.01e-15	1.2e-14	3.92e-06	7.83e-06	6.33e-15	9.41e-20
	rs115922103	5.5e-15	1.1e-14	7.79e-05	0.000152577	2.88e-17	1.68e-18	5.48e-15	1.1e-14	5.58e-06	1.12e-05	8.23e-15	1.22e-19
	rs12140101	4.26e-15	8.52e-15	0.000100483	0.00019687	2.88e-17	1.68e-18	4.24e-15	8.49e-15	3.87e-06	7.72e-06	4.41e-15	6.55e-20
	rs144864106	4.61e-15	9.22e-15	9.3e-05	0.000182237	2.89e-17	1.68e-18	4.6e-15	9.19e-15	3.99e-06	7.96e-06	4.93e-15	7.32e-20
	rs2478807	4.22e-15	8.44e-15	0.000101299	0.00019847	2.88e-17	1.68e-18	4.21e-15	8.41e-15	6.7e-06	1.34e-05	7.58e-15	1.13e-19
	rs56307771	6.02e-15	1.2e-14	7.11e-05	0.000139243	2.88e-17	1.68e-18	6e-15	1.2e-14	3.92e-06	7.83e-06	6.32e-15	9.39e-20
	rs61813545	5.9e-15	1.18e-14	7.25e-05	0.000142044	2.88e-17	1.68e-18	5.88e-15	1.18e-14	7.32e-06	1.46e-05	1.16e-14	1.72e-19
	rs61821106	4.68e-15	9.37e-15	9.17e-05	0.000179624	2.89e-17	1.68e-18	4.67e-15	9.34e-15	4.42e-06	8.84e-06	5.55e-15	8.25e-20
	rs694409	4.77e-15	9.55e-15	9e-05	0.000176389	2.89e-17	1.68e-18	4.76e-15	9.51e-15	4.3e-06	8.6e-06	5.5e-15	8.18e-20
	rs72731347	4.96e-15	9.92e-15	8.67e-05	0.000169822	2.89e-17	1.68e-18	4.94e-15	9.88e-15	3.66e-06	7.32e-06	4.86e-15	7.23e-20
	rs74883767	5.47e-15	1.09e-14	7.84e-05	0.000153659	2.88e-17	1.68e-18	5.45e-15	1.09e-14	5.26e-06	1.05e-05	7.7e-15	1.14e-19
	rs75659898	4.33e-15	8.65e-15	9.9e-05	0.000194041	2.88e-17	1.68e-18	4.31e-15	8.62e-15	3.67e-06	7.34e-06	4.26e-15	6.33e-20
	rs76287248	4.79e-15	9.58e-15	8.97e-05	0.00017576	2.89e-17	1.68e-18	4.77e-15	9.55e-15	6.07e-06	1.21e-05	7.79e-15	1.16e-19
	rs76844119	5.1e-15	1.02e-14	8.41e-05	0.000164788	2.89e-17	1.68e-18	5.08e-15	1.02e-14	6.09e-06	1.22e-05	8.32e-15	1.24e-19
	rs77654757	5.46e-15	1.09e-14	7.84e-05	0.000153648	2.88e-17	1.68e-18	5.44e-15	1.09e-14	5.26e-06	1.05e-05	7.69e-15	1.14e-19
	rs77923586	5.46e-15	1.09e-14	7.84e-05	0.000153675	2.88e-17	1.68e-18	5.44e-15	1.09e-14	5.25e-06	1.05e-05	7.67e-15	1.14e-19
	rs78246144	5.47e-15	1.09e-14	7.84e-05	0.000153678	2.89e-17	1.68e-18	5.45e-15	1.09e-14	5.25e-06	1.05e-05	7.69e-15	1.14e-19
	rs78752183	5.46e-15	1.09e-14	7.84e-05	0.000153675	2.88e-17	1.68e-18	5.44e-15	1.09e-14	5.25e-06	1.05e-05	7.67e-15	1.14e-19
	rs11119024	4.25e-15	8.5e-15	0.000100497	0.000196899	2.87e-17	1.67e-18	4.23e-15	8.47e-15	3.87e-06	7.72e-06	4.4e-15	6.54e-20
	rs11577114	5.09e-15	1.02e-14	8.39e-05	0.000164382	2.87e-17	1.67e-18	5.07e-15	1.01e-14	6.09e-06	1.22e-05	8.3e-15	1.23e-19
	rs11578682	5.43e-15	1.09e-14	7.84e-05	0.000153646	2.86e-17	1.67e-18	5.41e-15	1.08e-14	5.27e-06	1.05e-05	7.66e-15	1.14e-19
	rs11587761	5.45e-15	1.09e-14	7.84e-05	0.000153646	2.88e-17	1.67e-18	5.43e-15	1.09e-14	5.27e-06	1.05e-05	7.69e-15	1.14e-19
	rs115924259	6.02e-15	1.2e-14	7.1e-05	0.000139078	2.88e-17	1.67e-18	6e-15	1.2e-14	3.91e-06	7.81e-06	6.31e-15	9.38e-20
	rs12730749	4.25e-15	8.5e-15	0.000100408	0.000196723	2.87e-17	1.67e-18	4.23e-15	8.47e-15	3.86e-06	7.72e-06	4.4e-15	6.54e-20
	rs12731099	4.24e-15	8.49e-15	0.000100326	0.000196563	2.87e-17	1.67e-18	4.23e-15	8.46e-15	3.86e-06	7.71e-06	4.39e-15	6.53e-20
	rs45575738	5.4e-15	1.08e-14	7.88e-05	0.000154384	2.87e-17	1.67e-18	5.39e-15	1.08e-14	6.27e-06	1.25e-05	9.08e-15	1.35e-19
	rs59179545	4.85e-15	9.7e-15	8.79e-05	0.000172155	2.87e-17	1.67e-18	4.83e-15	9.67e-15	4.93e-06	9.84e-06	6.4e-15	9.52e-20
	rs6540461	4.24e-15	8.49e-15	0.000100207	0.00019633	2.86e-17	1.67e-18	4.23e-15	8.46e-15	3.86e-06	7.71e-06	4.39e-15	6.52e-20
	rs6540462	4.24e-15	8.49e-15	0.000100201	0.000196319	2.86e-17	1.67e-18	4.23e-15	8.46e-15	3.86e-06	7.71e-06	4.39e-15	6.52e-20
	rs6540463	4.24e-15	8.48e-15	0.000100194	0.000196304	2.86e-17	1.67e-18	4.23e-15	8.46e-15	3.86e-06	7.71e-06	4.38e-15	6.52e-20
	rs72468037	5.43e-15	1.09e-14	7.83e-05	0.000153499	2.87e-17	1.67e-18	5.42e-15	1.08e-14	5.28e-06	1.05e-05	7.68e-15	1.14e-19
	rs77347674	4.29e-15	8.59e-15	9.94e-05	0.00019478	2.87e-17	1.67e-18	NA	NA	NA	NA	NA	NA
	rs79133635	5.45e-15	1.09e-14	7.84e-05	0.000153646	2.88e-17	1.67e-18	5.43e-15	1.09e-14	5.27e-06	1.05e-05	7.69e-15	1.14e-19
	rs79473308	4.79e-15	9.59e-15	8.86e-05	0.000173672	2.86e-17	1.67e-18	4.78e-15	9.56e-15	6.08e-06	1.21e-05	7.81e-15	1.16e-19
	rs1074404	4.24e-15	8.48e-15	9.98e-05	0.000195578	2.85e-17	1.66e-18	4.22e-15	8.45e-15	3.85e-06	7.69e-06	4.37e-15	6.5e-20
	rs11119026	4.27e-15	8.55e-15	9.93e-05	0.000194648	2.86e-17	1.66e-18	4.26e-15	8.52e-15	3.85e-06	7.69e-06	4.41e-15	6.55e-20
	rs11119028	4.24e-15	8.48e-15	0.000100017	0.000195958	2.85e-17	1.66e-18	4.22e-15	8.45e-15	3.85e-06	7.7e-06	4.38e-15	6.51e-20
	rs115906510	4.66e-15	9.31e-15	9.08e-05	0.000177846	2.84e-17	1.66e-18	4.64e-15	9.28e-15	3.69e-06	7.37e-06	4.6e-15	6.84e-20
	rs12760062	4.24e-15	8.48e-15	9.97e-05	0.000195366	2.85e-17	1.66e-18	4.23e-15	8.46e-15	3.85e-06	7.69e-06	4.37e-15	6.5e-20
	rs138024535	6.18e-15	1.24e-14	6.87e-05	0.00013451	2.86e-17	1.66e-18	6.16e-15	1.23e-14	7.34e-06	1.47e-05	1.22e-14	1.81e-19
	rs146519801	6.21e-15	1.24e-14	6.83e-05	0.000133863	2.86e-17	1.66e-18	6.19e-15	1.24e-14	3.84e-06	7.67e-06	6.39e-15	9.5e-20
	rs2038980	4.37e-15	8.74e-15	9.71e-05	0.000190281	2.85e-17	1.66e-18	4.35e-15	8.71e-15	1.5e-05	2.99e-05	1.75e-14	2.6e-19
	rs4844636	4.37e-15	8.74e-15	9.7e-05	0.000190002	2.85e-17	1.66e-18	4.35e-15	8.71e-15	1.5e-05	3e-05	1.76e-14	2.61e-19
	rs4844638	4.37e-15	8.74e-15	9.69e-05	0.000189923	2.85e-17	1.66e-18	4.35e-15	8.71e-15	1.5e-05	3e-05	1.76e-14	2.61e-19
	rs4844640	4.39e-15	8.77e-15	9.68e-05	0.000189673	2.86e-17	1.66e-18	4.37e-15	8.74e-15	1.36e-05	2.72e-05	1.6e-14	2.38e-19
	rs61821138	4.85e-15	9.7e-15	8.74e-05	0.000171268	2.85e-17	1.66e-18	4.83e-15	9.67e-15	4.99e-06	9.96e-06	6.48e-15	9.63e-20
	rs6540460	4.23e-15	8.47e-15	0.000100283	0.00019648	2.86e-17	1.66e-18	4.22e-15	8.44e-15	3.86e-06	7.71e-06	4.38e-15	6.51e-20
	rs696983	5.3e-15	1.06e-14	7.97e-05	0.000156218	2.85e-17	1.66e-18	NA	NA	NA	NA	NA	NA
	rs72741269	5.43e-15	1.09e-14	7.82e-05	0.000153263	2.86e-17	1.66e-18	5.41e-15	1.08e-14	6e-06	1.2e-05	8.72e-15	1.3e-19
	rs7517016	5.67e-15	1.13e-14	7.5e-05	0.000146858	2.86e-17	1.66e-18	NA	NA	NA	NA	NA	NA
	rs7525154	5.71e-15	1.14e-14	7.43e-05	0.000145481	2.85e-17	1.66e-18	NA	NA	NA	NA	NA	NA
	rs11118340	4.32e-15	8.63e-15	9.75e-05	0.000190941	2.83e-17	1.65e-18	4.3e-15	8.6e-15	3.77e-06	7.53e-06	4.36e-15	6.48e-20
	rs11581832	5.89e-15	1.18e-14	7.14e-05	0.000139827	2.83e-17	1.65e-18	5.87e-15	1.17e-14	3.89e-06	7.78e-06	6.15e-15	9.14e-20
	rs116613090	4.22e-15	8.45e-15	9.95e-05	0.000195038	2.83e-17	1.65e-18	4.21e-15	8.42e-15	5.36e-06	1.07e-05	6.06e-15	9.01e-20
	rs116785364	5.92e-15	1.18e-14	7.12e-05	0.000139438	2.83e-17	1.65e-18	5.9e-15	1.18e-14	3.91e-06	7.81e-06	6.2e-15	9.21e-20
	rs1249873	4.3e-15	8.59e-15	9.8e-05	0.00019208	2.83e-17	1.65e-18	4.28e-15	8.56e-15	6.24e-06	1.25e-05	7.18e-15	1.07e-19
	rs139662902	5.92e-15	1.18e-14	7.11e-05	0.000139357	2.83e-17	1.65e-18	5.9e-15	1.18e-14	2.05e-05	4.1e-05	3.25e-14	4.84e-19
	rs1410408	6.17e-15	1.23e-14	6.82e-05	0.000133591	2.83e-17	1.65e-18	6.15e-15	1.23e-14	4.1e-06	8.19e-06	6.78e-15	1.01e-19
	rs147568554	4.54e-15	9.08e-15	9.25e-05	0.000181231	2.83e-17	1.65e-18	4.53e-15	9.05e-15	4.65e-06	9.29e-06	5.66e-15	8.41e-20
	rs147726416	4.76e-15	9.51e-15	8.85e-05	0.0001733	2.83e-17	1.65e-18	4.74e-15	9.48e-15	3.67e-06	7.33e-06	4.68e-15	6.95e-20
[truncated: 728 more rows]

## Sheet: S10. GTEx
Supplementary Table 10. Significant effects on expression in various tissues (GTEx consortium, FDR<5%) for the two novel AMD loci. We evaluated candidate gene expression dependency of 95% credible variants and compared the effect direction on expression (betaEqtl) with the effect on early AMD (betaEarly). Abbreviations: EA = Effect allele; qvalEqtl = false discovery rate for the eQTL
	rsid	Tissue	Gene	EA	betaEqtl	qvalEqtl	betaEarly	Concordant
	rs6657476	Adipose_Subcutaneous	CD46	T	-0.204902	7.26292e-06	-0.0804	1
	rs2724360	Adipose_Visceral_Omentum	CD46	T	0.220113	0.00171425	0.0818	1
	rs2466572	Artery_Aorta	CD46	A	-0.48226	6.26503e-15	-0.0819	1
	rs2796265	Artery_Tibial	CD46	T	0.432225	3.61026e-30	0.0907	1
	rs2724384	Brain_Cortex	CD46	A	0.620525	3.00499e-09	0.0905	1
	rs6657476	Brain_Frontal_Cortex_BA9	CD46	T	-0.447897	0.000646455	-0.0804	1
	rs2724384	Brain_Nucleus_accumbens_basal_ganglia	CD46	A	0.376096	3.46052e-05	0.0905	1
	rs2724360	Brain_Putamen_basal_ganglia	CD46	T	0.412668	0.000617637	0.0818	1
	rs4844390	Cells_EBV-transformed_lymphocytes	CD46	A	0.35235	0.0131327	0.0927	1
	rs4844393	Colon_Sigmoid	CD46	T	0.500034	2.02116e-08	0.0916	1
	rs2466572	Esophagus_Gastroesophageal_Junction	CD46	A	-0.589281	3.12479e-13	-0.0819	1
	rs6657476	Esophagus_Muscularis	CD46	T	-0.549638	7.15236e-31	-0.0804	1
	rs6657476	Heart_Atrial_Appendage	CD46	T	-0.472164	3.93898e-12	-0.0804	1
	rs56075814	Heart_Left_Ventricle	CD46	T	0.29857	3.09883e-05	0.0829	1
	rs56075814	Skin_Not_Sun_Exposed_Suprapubic	CD46	T	0.213111	2.15704e-06	0.0829	1

[truncated: 10 more sheets: S11. MGI, S12.OMIM, S13 GWAS traits, S14 GWAS lookup, S15 UKBB, S16 Early vs late, S17 G x AGE advanced, S18 G x AGE early, S19 G x G early, S20 Pathway genes]
